# Supplementary material for: Psychosocial health of school-going adolescents during the COVID-19 pandemic: Findings from a nationwide survey in Bangladesh
Source: PLoS One. 2023 Mar 27;18(3):e0283374. doi: 10.1371/journal.pone.0283374 (PMC10042372; doi:10.1371/journal.pone.0283374)
Supplement: S1 File — (XLSX) [file pone.0283374.s001.xlsx]

## Sheet: Dataset_Adolescent survey
Serial no	Age	Sex	Division	Grade	Internet connection at home	Attending classes online	Teachers' cooperation while asking questions in class	Coping with the quarantine situation	Feeling loneliness	Worries due to academics	Parental comparison of academic performance with other classmates	Eating habits changed during the locked down period	Weight changes during pandemic (self-reported)	Physical activity	Cyberbullying	Depression	Anxiety	Depression levels	Anxiety levels	Depression and anxiety	PHQ_1	PHQ_2	PHQ_3	PHQ_4	PHQ_5	PHQ_6	PHQ_7	PHQ_8	PHQ_9	Sum_PHQ	GAD_1	GAD_2	GAD_3	GAD_4	GAD_5	GAD_6	GAD_7	Sum_GAD
6	12	Female	Sylhet	Secondary school	Bad	Yes	Sometime	Moderate	Yes	Sometime	Sometime	No	No change	Yes	No	Negative	Negative	None	None	Negative	0	1	0	1	0	0	0	0	0	2	0	0	1	0	0	0	0	1
11	15	Female	Rangpur	Secondary school	Bad	Yes	Always	Bad	No	Always	Not at all	Sometime	Unaware	No	No	Positive	Positive	Severe	Severe	Positive	1	1	1	1	0	3	3	3	2	15	3	3	2	3	3	0	1	15
25	12	Female	Sylhet	Secondary school	Bad	No	Always	Moderate	Yes	Sometime	Not at all	No	Unaware	Yes	No	Negative	Negative	None	None	Negative	0	0	0	0	0	0	0	0	0	0	0	0	0	0	0	0	0	0
28	16	Male	Rangpur	Secondary school	Bad	No	Always	Bad	No	Not at all	Not at all	No	Unaware	Yes	No	Negative	Negative	None	None	Negative	0	0	0	0	0	0	0	0	0	0	0	0	0	0	1	0	0	1
84	18	Male	Rajshahi	Higher secondary school	Bad	No	Always	Moderate	Yes	Always	Sometime	Sometime	No change	No	No	Negative	Negative	Mild	Mild	Negative	1	1	0	1	0	1	0	1	1	6	1	1	1	1	1	0	0	5
90	18	Male	Rajshahi	Higher secondary school	Bad	Yes	Always	Bad	Yes	Always	Not at all	Yes	Unaware	No	Yes	Positive	Positive	Severe	Moderate	Positive	1	3	3	0	0	2	1	3	3	16	3	3	3	2	3	0	0	14
99	16	Male	Dhaka	Secondary school	Bad	Yes	Always	Moderate	No	Always	Not at all	Yes	Gain	Yes	No	Positive	Positive	Severe	Moderate	Positive	1	3	3	1	1	3	1	3	2	18	1	2	1	2	3	1	1	11
115	12	Female	Sylhet	Secondary school	Bad	Yes	Always	Bad	No	Always	Not at all	Yes	Loss	Yes	No	Positive	Negative	Moderate	None	Negative	1	1	0	0	2	0	3	0	3	10	0	0	0	0	1	0	0	1
138	15	Female	Rajshahi	Secondary school	Bad	Yes	Sometime	Moderate	No	Sometime	Not at all	Sometime	Unaware	Yes	Yes	Negative	Negative	Mild	None	Negative	1	1	1	0	0	1	0	1	1	6	1	0	0	0	1	1	0	3
140	11	Male	Barisal	Secondary school	Bad	Yes	Always	Bad	Yes	Always	Sometime	Yes	Loss	No	No	Positive	Negative	Moderate	Mild	Negative	1	1	1	0	0	0	3	1	3	10	3	1	0	1	0	0	0	5
147	12	Male	Dhaka	Secondary school	Bad	Yes	Always	Bad	Yes	Always	Not at all	Sometime	Loss	No	No	Negative	Negative	None	None	Negative	1	0	0	0	0	0	1	0	1	3	0	0	1	0	0	0	0	1
163	13	Male	Sylhet	Secondary school	Bad	Yes	Always	Moderate	Yes	Sometime	Not at all	Sometime	Unaware	Yes	No	Negative	Negative	Mild	None	Negative	0	1	1	0	0	1	1	3	1	8	0	1	0	0	0	0	0	1
175	13	Male	Dhaka	Secondary school	Bad	Yes	Always	Moderate	Yes	Not at all	Always	No	Unaware	No	No	Positive	Negative	Moderate	Mild	Negative	1	2	0	0	1	3	2	3	2	14	1	2	0	3	0	0	0	6
185	12	Female	Sylhet	Secondary school	Bad	Yes	Always	Bad	Yes	Always	Sometime	No	Loss	No	No	Negative	Negative	None	None	Negative	1	1	1	0	0	0	0	0	0	3	0	0	0	0	3	0	0	3
194	15	Female	Rangpur	Secondary school	Bad	Yes	Always	Bad	Yes	Always	Not at all	Sometime	Unaware	No	No	Positive	Positive	Severe	Severe	Positive	3	1	1	1	0	3	3	3	1	16	3	3	2	3	3	1	2	17
209	15	Female	Rangpur	Secondary school	Bad	Yes	Always	Moderate	Yes	Always	Not at all	Sometime	Unaware	No	Yes	Positive	Negative	Severe	None	Negative	2	2	2	1	0	2	1	3	2	15	2	1	0	0	0	0	0	3
228	15	Female	Rajshahi	Secondary school	Bad	Yes	Always	Bad	No	Sometime	Not at all	Yes	Gain	Yes	No	Positive	Negative	Moderate	None	Negative	3	1	2	0	0	3	1	1	3	14	2	0	0	0	0	0	0	2
260	18	Female	Dhaka	Higher secondary school	Bad	No	Always	Moderate	Yes	Always	Not at all	Yes	Loss	Yes	Yes	Positive	Negative	Moderate	Mild	Negative	1	3	3	0	0	1	0	0	3	11	1	0	0	2	0	0	3	6
267	14	Male	Khulna	Secondary school	Bad	No	Always	Moderate	Yes	Sometime	Not at all	Yes	Gain	Yes	No	Negative	Negative	None	None	Negative	0	1	0	0	2	1	0	0	0	4	0	0	2	0	0	0	0	2
291	16	Female	Sylhet	Secondary school	Bad	No	Always	Moderate	No	Always	Not at all	Yes	Unaware	No	No	Negative	Negative	None	None	Negative	1	0	1	0	0	1	0	0	0	3	0	2	1	0	1	0	0	4
317	18	Female	Khulna	Higher secondary school	Bad	No	Always	Moderate	Yes	Sometime	Sometime	Yes	Unaware	No	Yes	Positive	Positive	Severe	Moderate	Positive	3	1	1	3	1	2	1	2	2	16	3	3	1	3	1	0	0	11
325	16	Male	Sylhet	Secondary school	Bad	No	Sometime	Bad	Yes	Always	Not at all	Yes	Gain	No	Yes	Positive	Positive	Severe	Moderate	Positive	3	1	3	3	0	1	2	3	3	19	3	1	1	0	3	0	2	10
329	14	Female	Sylhet	Secondary school	Bad	Yes	Always	Moderate	Yes	Sometime	Not at all	Sometime	Unaware	No	No	Negative	Negative	None	None	Negative	0	1	0	0	0	0	0	0	0	1	0	0	0	0	0	0	0	0
346	14	Male	Chittagong	Secondary school	Bad	Yes	Always	Moderate	No	Sometime	Not at all	Yes	Gain	Yes	No	Negative	Negative	None	None	Negative	1	0	0	0	0	1	0	0	0	2	0	0	0	0	0	0	0	0
356	13	Male	Rajshahi	Secondary school	Bad	No	Always	Bad	Yes	Always	Sometime	No	No change	Yes	No	Negative	Negative	Mild	None	Negative	0	0	3	0	0	0	0	1	1	5	0	0	0	0	1	0	0	1
411	14	Male	Khulna	Secondary school	Bad	Yes	Always	Moderate	Yes	Always	Not at all	Sometime	Unaware	Yes	No	Negative	Negative	Mild	None	Negative	1	1	1	0	0	0	0	1	1	5	0	0	0	0	0	0	0	0
438	14	Male	Barisal	Secondary school	Bad	Yes	Not at all	Bad	No	Not at all	Not at all	Yes	Unaware	Yes	Yes	Positive	Positive	Extremely severe	Severe	Positive	1	1	3	3	3	3	3	3	3	23	3	2	3	3	3	3	3	20
518	14	Male	Khulna	Secondary school	Bad	Yes	Always	Moderate	Yes	Sometime	Sometime	Sometime	No change	Yes	No	Negative	Negative	None	None	Negative	0	0	0	0	0	1	0	0	1	2	0	1	1	0	0	0	0	2
573	11	Male	Rajshahi	Secondary school	Bad	Yes	Always	Moderate	No	Sometime	Always	No	Unaware	No	No	Negative	Negative	None	None	Negative	0	0	0	0	0	0	0	3	0	3	0	0	2	0	1	0	0	3
575	15	Male	Rajshahi	Secondary school	Bad	No	Always	Bad	No	Sometime	Always	No	Unaware	No	No	Positive	Positive	Moderate	Moderate	Positive	0	3	1	0	2	1	0	0	3	10	3	0	3	2	2	0	0	10
577	12	Male	Barisal	Secondary school	Bad	Yes	Always	Bad	Yes	Not at all	Always	Yes	Unaware	Yes	No	Negative	Negative	None	None	Negative	0	0	1	1	0	0	0	0	1	3	2	0	0	0	0	1	0	3
606	14	Female	Sylhet	Secondary school	Bad	Yes	Always	Bad	No	Always	Sometime	Sometime	Loss	Yes	No	Positive	Positive	Extremely severe	Moderate	Positive	3	3	3	1	3	1	3	2	3	22	1	2	1	1	2	2	1	10
654	15	Female	Chittagong	Secondary school	Bad	Yes	Not at all	Bad	No	Always	Sometime	Yes	Loss	Yes	No	Negative	Negative	Mild	None	Negative	1	0	0	1	0	1	0	1	1	5	0	1	0	0	0	0	0	1
673	15	Male	Barisal	Secondary school	Bad	Yes	Always	Moderate	No	Not at all	Always	No	Loss	No	Yes	Negative	Negative	None	None	Negative	0	0	0	0	0	0	0	0	0	0	3	0	0	0	0	0	0	3
674	13	Male	Dhaka	Secondary school	Bad	Yes	Sometime	Bad	Yes	Always	Always	Yes	Gain	Yes	No	Positive	Negative	Severe	Mild	Negative	2	2	1	0	3	3	3	3	1	18	3	0	0	0	3	0	0	6
679	15	Male	Barisal	Secondary school	Bad	No	Always	Good	Yes	Not at all	Sometime	Yes	Gain	No	Yes	Positive	Negative	Moderate	Mild	Negative	0	0	0	2	2	3	3	0	1	11	1	1	1	0	1	1	3	8
684	14	Female	Rajshahi	Secondary school	Bad	No	Always	Moderate	No	Always	Not at all	Sometime	Unaware	No	Yes	Positive	Negative	Extremely severe	Mild	Negative	3	1	3	3	0	3	3	3	3	22	3	0	0	0	3	0	0	6
690	13	Female	Sylhet	Secondary school	Bad	Yes	Always	Bad	No	Sometime	Not at all	No	No change	Yes	No	Negative	Negative	None	None	Negative	1	1	1	0	0	0	0	1	0	4	0	0	0	0	1	0	0	1
691	16	Female	Chittagong	Secondary school	Bad	No	Always	Bad	Yes	Always	Not at all	Yes	No change	Yes	No	Negative	Negative	Mild	None	Negative	1	0	2	1	0	0	0	1	0	5	0	0	0	0	0	0	0	0
693	18	Female	Chittagong	Secondary school	Bad	Yes	Always	Moderate	Yes	Always	Sometime	Sometime	No change	No	Yes	Positive	Positive	Extremely severe	Moderate	Positive	1	3	3	2	2	3	3	3	3	23	3	3	1	2	2	2	0	13
799	12	Male	Barisal	Secondary school	Bad	Yes	Always	Bad	Yes	Sometime	Not at all	Yes	Loss	No	No	Negative	Positive	Mild	Moderate	Negative	1	0	1	0	0	2	1	1	3	9	3	0	3	1	3	3	0	13
882	15	Male	Rajshahi	Secondary school	Bad	Yes	Always	Bad	No	Sometime	Sometime	No	No change	Yes	No	Negative	Negative	None	None	Negative	0	0	0	0	0	0	0	0	0	0	0	0	0	0	0	0	0	0
923	14	Male	Barisal	Secondary school	Bad	Yes	Sometime	Bad	Yes	Not at all	Sometime	Yes	Loss	Yes	No	Negative	Negative	Mild	Mild	Negative	1	1	1	1	1	1	1	1	0	8	1	1	1	1	1	1	1	7
978	13	Male	Barisal	Secondary school	Bad	Yes	Always	Bad	Yes	Sometime	Not at all	No	Loss	Yes	No	Negative	Negative	None	None	Negative	0	0	0	0	0	0	0	0	0	0	0	0	0	0	0	0	0	0
979	13	Male	Barisal	Secondary school	Bad	Yes	Always	Bad	No	Sometime	Sometime	No	Loss	Yes	No	Negative	Negative	None	None	Negative	1	1	0	0	0	0	0	0	0	2	0	0	0	0	0	0	0	0
980	13	Male	Barisal	Secondary school	Bad	Yes	Always	Bad	No	Sometime	Sometime	No	Loss	Yes	No	Negative	Negative	Mild	None	Negative	1	1	1	0	1	1	1	1	0	7	0	0	0	0	0	0	0	0
981	13	Male	Chittagong	Secondary school	Bad	Yes	Always	Moderate	No	Not at all	Not at all	No	Unaware	Yes	No	Negative	Negative	None	None	Negative	0	0	0	0	0	0	1	0	0	1	0	0	0	0	0	0	0	0
988	16	Male	Rajshahi	Secondary school	Bad	No	Always	Moderate	No	Always	Not at all	Yes	Gain	No	No	Positive	Positive	Severe	Severe	Positive	1	0	3	2	0	1	2	3	3	15	3	3	3	2	3	3	0	17
1003	15	Male	Barisal	Secondary school	Bad	No	Not at all	Bad	Yes	Not at all	Not at all	Yes	Unaware	Yes	Yes	Negative	Negative	Mild	Mild	Negative	1	1	1	1	1	1	1	1	1	9	0	1	3	1	1	0	1	7
1014	14	Male	Barisal	Secondary school	Bad	Yes	Always	Moderate	Yes	Not at all	Sometime	Yes	Gain	No	No	Positive	Negative	Moderate	Mild	Negative	1	2	2	2	2	0	0	0	1	10	1	1	0	2	3	0	1	8
1110	16	Female	Rajshahi	Secondary school	Bad	No	Always	Bad	No	Not at all	Sometime	No	No change	No	No	Negative	Negative	None	None	Negative	0	0	0	0	0	0	0	0	0	0	0	0	0	0	0	0	0	0
1154	14	Male	Dhaka	Secondary school	Bad	Yes	Always	Moderate	No	Not at all	Always	No	Unaware	Yes	No	Negative	Negative	None	None	Negative	0	0	0	0	0	0	0	0	0	0	0	0	0	0	0	0	0	0
1188	18	Female	Chittagong	Higher secondary school	Bad	Yes	Always	Moderate	No	Always	Not at all	Yes	Gain	No	No	Positive	Positive	Severe	Moderate	Positive	3	0	3	2	1	2	3	1	3	18	3	1	1	2	3	2	1	13
1201	12	Male	Chittagong	Secondary school	Bad	Yes	Sometime	Bad	Yes	Always	Not at all	Yes	Loss	No	No	Positive	Negative	Moderate	Mild	Negative	1	1	0	0	3	2	3	2	1	13	1	1	1	1	1	1	0	6
1232	14	Male	Barisal	Secondary school	Bad	No	Sometime	Bad	No	Always	Not at all	No	Unaware	No	No	Positive	Positive	Moderate	Severe	Positive	0	0	0	1	1	1	3	3	3	12	3	3	0	3	3	3	3	18
1315	13	Female	Chittagong	Secondary school	Bad	No	Sometime	Moderate	No	Sometime	Not at all	Yes	Unaware	Yes	No	Negative	Negative	None	None	Negative	0	1	0	0	0	1	1	0	0	3	1	0	0	0	0	0	0	1
1366	15	Male	Rajshahi	Secondary school	Bad	No	Sometime	Moderate	No	Not at all	Not at all	No	Unaware	Yes	Yes	Negative	Negative	Mild	None	Negative	1	3	1	0	0	0	1	1	0	7	0	0	0	0	0	3	0	3
1400	12	Male	Barisal	Secondary school	Bad	Yes	Always	Moderate	Yes	Sometime	Not at all	Sometime	Gain	No	No	Negative	Negative	None	None	Negative	0	0	0	0	0	1	0	0	0	1	0	0	1	0	0	0	0	1
1402	13	Male	Dhaka	Secondary school	Bad	Yes	Always	Good	No	Always	Sometime	Yes	Gain	Yes	No	Negative	Negative	None	None	Negative	0	3	0	0	0	0	0	1	0	4	0	0	0	0	0	0	0	0
1428	17	Female	Chittagong	Higher secondary school	Bad	Yes	Sometime	Bad	No	Always	Always	Yes	Gain	Yes	No	Positive	Negative	Extremely severe	Mild	Negative	3	1	2	3	3	1	1	3	3	20	3	2	2	0	2	0	0	9
1452	17	Male	Rajshahi	Higher secondary school	Bad	Yes	Always	Moderate	No	Sometime	Always	Sometime	Unaware	Yes	No	Negative	Negative	Mild	None	Negative	0	1	1	0	0	1	0	1	1	5	1	1	0	0	1	0	0	3
1466	12	Female	Barisal	Secondary school	Bad	No	Sometime	Moderate	No	Sometime	Not at all	No	No change	No	No	Negative	Negative	None	None	Negative	1	0	1	0	0	0	0	0	0	2	0	0	0	0	0	1	0	1
1557	13	Male	Dhaka	Secondary school	Bad	Yes	Always	Bad	No	Always	Always	No	Loss	Yes	No	Positive	Positive	Extremely severe	Severe	Positive	3	3	3	3	3	3	3	3	3	27	3	3	3	0	3	3	0	15
1612	18	Male	Khulna	Higher secondary school	Bad	Yes	Not at all	Bad	No	Always	Sometime	No	Unaware	Yes	No	Negative	Negative	None	None	Negative	0	1	3	0	0	0	0	0	0	4	0	0	0	0	0	0	0	0
1613	18	Male	Khulna	Higher secondary school	Bad	Yes	Always	Bad	No	Always	Sometime	No	Unaware	Yes	No	Negative	Negative	None	None	Negative	0	0	0	0	0	0	0	0	0	0	0	0	0	0	0	0	0	0
1614	18	Male	Khulna	Higher secondary school	Bad	Yes	Always	Bad	No	Always	Sometime	No	Unaware	Yes	No	Negative	Negative	None	None	Negative	0	0	0	0	0	0	0	0	0	0	0	0	0	0	0	0	0	0
1626	14	Male	Barisal	Secondary school	Bad	Yes	Always	Moderate	No	Sometime	Not at all	Yes	Unaware	Yes	No	Negative	Negative	None	None	Negative	1	2	0	0	0	0	0	1	0	4	0	0	0	0	0	0	0	0
1647	17	Male	Rangpur	Higher secondary school	Bad	No	Sometime	Moderate	Yes	Not at all	Sometime	No	No change	Yes	No	Negative	Negative	None	None	Negative	0	1	0	0	1	0	0	1	1	4	0	0	0	1	0	0	0	1
1670	15	Female	Dhaka	Secondary school	Bad	Yes	Always	Moderate	No	Sometime	Not at all	Sometime	Loss	No	No	Positive	Negative	Moderate	Mild	Negative	1	0	3	0	0	3	0	3	3	13	0	1	0	0	3	0	2	6
1719	16	Male	Rajshahi	Secondary school	Bad	No	Not at all	Bad	No	Not at all	Sometime	No	Loss	Yes	Yes	Positive	Negative	Severe	None	Negative	3	2	3	3	1	3	1	0	0	16	0	0	0	0	3	0	0	3
1720	16	Male	Rajshahi	Secondary school	Bad	No	Not at all	Good	Yes	Not at all	Sometime	No	Loss	Yes	No	Negative	Negative	None	None	Negative	0	0	0	0	0	0	0	0	0	0	0	0	0	0	0	0	0	0
1723	12	Male	Chittagong	Secondary school	Bad	Yes	Always	Good	No	Not at all	Sometime	No	Unaware	No	No	Negative	Negative	None	None	Negative	0	0	0	0	0	1	0	0	0	1	0	0	0	0	1	0	0	1
1767	13	Female	Sylhet	Secondary school	Bad	Yes	Sometime	Moderate	Yes	Not at all	Not at all	Yes	No change	Yes	No	Negative	Negative	None	None	Negative	0	0	0	0	0	0	0	1	1	2	0	0	0	0	0	0	0	0
1858	13	Female	Sylhet	Secondary school	Bad	Yes	Always	Bad	Yes	Always	Not at all	No	Unaware	Yes	No	Negative	Negative	None	None	Negative	1	1	1	0	0	0	0	0	0	3	0	0	0	0	0	0	0	0
1864	16	Female	Chittagong	Secondary school	Bad	Yes	Always	Moderate	Yes	Sometime	Not at all	Yes	Loss	Yes	No	Negative	Negative	Mild	None	Negative	0	1	0	1	1	0	1	1	1	6	1	0	0	0	0	0	0	1
1867	16	Male	Khulna	Secondary school	Bad	No	Sometime	Bad	Yes	Always	Sometime	Sometime	Loss	No	No	Positive	Positive	Moderate	Moderate	Positive	1	0	3	0	1	1	1	3	1	11	2	3	1	1	3	1	0	11
1946	15	Male	Rangpur	Secondary school	Bad	Yes	Sometime	Bad	No	Always	Not at all	Yes	Loss	No	No	Positive	Positive	Extremely severe	Severe	Positive	3	3	3	1	2	2	2	3	3	22	3	3	3	3	3	3	1	19
1956	16	Male	Sylhet	Secondary school	Bad	Yes	Not at all	Moderate	No	Always	Sometime	Sometime	Unaware	No	Yes	Negative	Negative	None	Mild	Negative	0	0	0	0	1	1	0	0	1	3	1	1	1	1	1	1	0	6
1987	14	Male	Barisal	Secondary school	Bad	Yes	Always	Good	Yes	Not at all	Always	No	Loss	Yes	Yes	Negative	Negative	None	None	Negative	0	0	0	0	0	1	0	0	0	1	0	0	0	0	0	0	0	0
2060	14	Female	Rajshahi	Secondary school	Bad	Yes	Always	Moderate	No	Sometime	Not at all	Sometime	Loss	Yes	Yes	Negative	Positive	None	Moderate	Negative	1	0	0	0	0	0	0	1	2	4	2	2	1	3	2	0	0	10
2061	16	Male	Khulna	Higher secondary school	Bad	Yes	Always	Moderate	No	Not at all	Not at all	Yes	Unaware	Yes	No	Positive	Negative	Moderate	Mild	Negative	1	1	1	0	1	1	1	2	3	11	0	1	2	1	1	0	0	5
2064	18	Male	Rangpur	Secondary school	Bad	No	Not at all	Good	Yes	Not at all	Not at all	No	Unaware	Yes	No	Positive	Positive	Extremely severe	Severe	Positive	3	3	3	2	1	3	2	2	3	22	3	2	2	3	3	3	3	19
2072	17	Male	Dhaka	Secondary school	Bad	No	Sometime	Bad	No	Always	Not at all	Sometime	Gain	No	Yes	Positive	Positive	Severe	Moderate	Positive	3	0	3	2	3	0	2	0	3	16	0	3	0	0	3	2	3	11
2082	14	Male	Sylhet	Secondary school	Bad	Yes	Sometime	Bad	No	Not at all	Not at all	No	Unaware	Yes	No	Negative	Negative	None	None	Negative	0	0	0	0	0	0	0	0	0	0	0	0	0	0	0	0	0	0
2094	16	Female	Chittagong	Secondary school	Bad	No	Sometime	Moderate	Yes	Always	Sometime	Yes	Loss	Yes	No	Negative	Negative	Mild	None	Negative	0	2	1	0	0	0	0	1	1	5	0	1	0	0	0	0	0	1
2096	13	Male	Barisal	Secondary school	Bad	Yes	Always	Bad	Yes	Always	Not at all	Yes	Loss	Yes	No	Positive	Positive	Moderate	Severe	Positive	2	0	2	1	3	0	1	2	3	14	3	3	2	3	3	3	0	17
2110	14	Female	Rajshahi	Secondary school	Bad	Yes	Always	Moderate	Yes	Always	Not at all	No	Gain	Yes	No	Positive	Positive	Moderate	Moderate	Positive	1	1	1	1	0	2	1	2	2	11	3	3	2	1	1	0	0	10
2159	15	Male	Dhaka	Secondary school	Bad	Yes	Always	Good	No	Always	Not at all	Yes	No change	Yes	No	Negative	Negative	Mild	None	Negative	1	1	1	0	0	2	0	1	1	7	1	0	0	1	1	0	0	3
2183	17	Male	Rangpur	Secondary school	Bad	No	Always	Moderate	No	Sometime	Not at all	No	No change	No	No	Negative	Negative	Mild	Mild	Negative	1	1	1	0	0	1	0	1	0	5	1	1	0	0	1	3	0	6
2193	14	Male	Barisal	Secondary school	Bad	Yes	Not at all	Bad	No	Not at all	Not at all	Yes	Loss	Yes	Yes	Positive	Negative	Extremely severe	Mild	Negative	3	0	3	2	3	3	3	3	3	23	0	0	0	3	3	3	0	9
2205	15	Male	Dhaka	Secondary school	Bad	Yes	Sometime	Moderate	Yes	Sometime	Not at all	Yes	Gain	Yes	No	Negative	Negative	Mild	None	Negative	0	1	1	1	0	0	0	1	1	5	0	1	0	0	0	0	0	1
2227	15	Female	Sylhet	Secondary school	Bad	No	Always	Bad	No	Always	Not at all	No	Unaware	Yes	No	Positive	Positive	Moderate	Severe	Positive	1	0	2	3	1	3	1	1	2	14	3	3	2	3	1	1	2	15
2267	17	Male	Dhaka	Higher secondary school	Bad	No	Not at all	Bad	Yes	Always	Not at all	No	No change	No	No	Positive	Positive	Moderate	Moderate	Positive	0	1	3	0	1	1	0	1	3	10	3	0	3	1	1	0	3	11
2341	16	Female	Dhaka	Secondary school	Bad	Yes	Always	Moderate	Yes	Sometime	Not at all	Sometime	Unaware	Yes	No	Negative	Negative	None	None	Negative	1	0	0	0	0	0	0	1	0	2	0	1	0	0	1	0	0	2
2343	16	Female	Dhaka	Secondary school	Bad	Yes	Always	Moderate	No	Not at all	Not at all	Sometime	Unaware	Yes	No	Negative	Negative	None	None	Negative	0	0	0	0	0	1	0	1	0	2	0	1	1	0	1	0	0	3
2366	15	Male	Dhaka	Secondary school	Bad	No	Not at all	Moderate	No	Not at all	Not at all	No	Unaware	No	No	Negative	Negative	Mild	Mild	Negative	0	0	1	1	0	3	0	3	0	8	0	3	1	3	0	0	0	7
2380	16	Female	Dhaka	Higher secondary school	Bad	No	Sometime	Bad	No	Always	Always	Yes	Gain	No	No	Negative	Negative	Mild	Mild	Negative	1	1	1	1	1	1	1	1	1	9	1	1	1	1	1	1	1	7
2387	15	Female	Khulna	Secondary school	Bad	Yes	Always	Moderate	No	Sometime	Not at all	No	No change	No	No	Negative	Negative	None	None	Negative	0	0	0	0	0	0	0	0	0	0	0	0	0	0	0	0	0	0
2401	17	Male	Dhaka	Secondary school	Bad	Yes	Always	Bad	No	Sometime	Not at all	No	Unaware	Yes	No	Negative	Positive	Mild	Moderate	Negative	2	2	1	0	0	0	0	1	0	6	2	1	1	1	2	3	0	10
2429	12	Female	Sylhet	Secondary school	Bad	No	Always	Moderate	No	Sometime	Not at all	No	Unaware	Yes	No	Negative	Negative	None	None	Negative	0	0	0	0	0	0	0	0	0	0	0	0	0	0	0	0	0	0
2430	16	Male	Dhaka	Secondary school	Bad	No	Always	Moderate	No	Always	Not at all	Yes	Unaware	No	No	Positive	Negative	Moderate	Mild	Negative	0	0	1	0	3	3	1	1	1	10	1	1	1	0	0	0	3	6
2431	16	Female	Rajshahi	Secondary school	Bad	No	Sometime	Bad	No	Always	Not at all	Yes	Gain	No	No	Positive	Positive	Extremely severe	Severe	Positive	3	3	3	3	3	0	1	1	3	20	3	3	3	3	3	3	0	18
2445	17	Female	Chittagong	Secondary school	Bad	No	Always	Bad	No	Sometime	Not at all	Sometime	Gain	Yes	No	Negative	Negative	None	None	Negative	0	0	0	0	0	0	0	0	1	1	0	0	0	0	0	0	0	0
2446	17	Female	Chittagong	Secondary school	Bad	No	Always	Bad	Yes	Sometime	Not at all	Sometime	Gain	Yes	No	Negative	Negative	None	None	Negative	0	0	1	0	0	0	0	0	0	1	0	0	0	0	0	0	0	0
2456	16	Male	Barisal	Secondary school	Bad	No	Always	Bad	No	Always	Not at all	Sometime	No change	No	No	Negative	Negative	Mild	None	Negative	0	1	1	1	1	1	0	1	1	7	0	0	0	0	1	0	0	1
2460	17	Male	Chittagong	Higher secondary school	Bad	Yes	Not at all	Moderate	No	Not at all	Not at all	Yes	No change	Yes	No	Negative	Negative	None	None	Negative	0	1	1	0	0	0	0	0	0	2	0	0	0	0	0	0	0	0
2479	13	Female	Sylhet	Secondary school	Bad	Yes	Always	Moderate	Yes	Sometime	Not at all	No	No change	Yes	No	Negative	Negative	None	None	Negative	1	1	0	0	0	0	0	0	0	2	0	1	0	0	0	0	0	1
2484	18	Female	Dhaka	Higher secondary school	Bad	No	Sometime	Bad	No	Not at all	Not at all	Yes	Loss	Yes	No	Positive	Positive	Severe	Severe	Positive	3	0	3	0	1	1	3	3	1	15	3	3	3	3	3	3	0	18
2547	12	Male	Sylhet	Secondary school	Bad	Yes	Always	Bad	No	Always	Sometime	Yes	Unaware	Yes	No	Positive	Positive	Moderate	Severe	Positive	3	1	1	1	0	1	2	3	2	14	2	2	3	2	1	2	3	15
2563	15	Male	Dhaka	Secondary school	Bad	No	Always	Bad	Yes	Always	Always	No	Loss	No	No	Positive	Negative	Severe	Mild	Negative	3	3	2	0	1	3	0	3	0	15	3	3	0	0	3	0	0	9
2590	14	Female	Chittagong	Secondary school	Bad	Yes	Sometime	Good	Yes	Always	Not at all	Yes	Unaware	Yes	No	Negative	Negative	Mild	None	Negative	0	1	1	0	0	2	0	1	0	5	0	1	1	0	1	0	0	3
2631	16	Female	Dhaka	Higher secondary school	Bad	Yes	Always	Moderate	No	Always	Sometime	No	Gain	No	No	Negative	Negative	None	Mild	Negative	1	1	0	0	0	1	0	1	0	4	3	0	3	0	0	1	1	8
2680	12	Female	Dhaka	Secondary school	Bad	Yes	Always	Moderate	No	Sometime	Not at all	Yes	No change	No	No	Negative	Negative	None	Mild	Negative	0	0	0	3	0	0	0	0	0	3	0	3	2	0	0	0	0	5
2753	17	Male	Rajshahi	Higher secondary school	Bad	Yes	Always	Moderate	Yes	Not at all	Not at all	No	No change	No	No	Negative	Negative	Mild	None	Negative	0	3	0	1	0	1	1	0	0	6	1	0	0	0	0	0	0	1
2754	14	Male	Barisal	Secondary school	Bad	Yes	Always	Bad	Yes	Always	Sometime	Yes	Loss	No	No	Negative	Positive	Mild	Moderate	Negative	0	0	1	1	0	3	1	1	1	8	2	0	3	3	3	0	0	11
2780	17	Male	Khulna	Secondary school	Bad	No	Sometime	Bad	Yes	Always	Sometime	No	No change	No	No	Negative	Negative	None	None	Negative	0	0	0	0	0	0	0	0	0	0	0	0	0	0	0	0	0	0
2784	19	Female	Rangpur	Higher secondary school	Bad	No	Not at all	Good	Yes	Sometime	Not at all	No	No change	Yes	No	Negative	Negative	None	None	Negative	0	0	0	0	0	0	0	0	0	0	0	0	0	0	0	0	0	0
2803	12	Male	Dhaka	Secondary school	Bad	Yes	Always	Moderate	No	Sometime	Not at all	Sometime	No change	Yes	No	Negative	Negative	Mild	None	Negative	1	1	0	0	1	1	1	1	0	6	0	1	1	0	1	0	0	3
2804	16	Male	Sylhet	Secondary school	Bad	Yes	Not at all	Bad	No	Always	Sometime	Yes	Loss	No	No	Negative	Positive	Mild	Moderate	Negative	1	1	1	1	0	0	1	3	1	9	2	3	1	2	2	0	0	10
2805	16	Male	Rangpur	Secondary school	Bad	No	Always	Bad	No	Sometime	Not at all	No	Unaware	Yes	No	Negative	Negative	None	None	Negative	0	1	0	0	0	0	0	0	0	1	0	0	1	0	1	0	0	2
2814	16	Female	Dhaka	Secondary school	Bad	Yes	Not at all	Bad	Yes	Not at all	Not at all	Sometime	Loss	No	Yes	Negative	Negative	None	None	Negative	0	0	1	0	0	1	0	0	0	2	1	0	0	0	0	0	0	1
2821	15	Female	Barisal	Secondary school	Bad	No	Not at all	Bad	Yes	Always	Not at all	Yes	Unaware	Yes	Yes	Positive	Positive	Extremely severe	Severe	Positive	3	3	3	3	3	3	3	3	3	27	3	3	3	3	3	2	3	20
2834	14	Male	Sylhet	Secondary school	Bad	Yes	Always	Bad	No	Always	Not at all	No	Unaware	No	No	Negative	Negative	Mild	Mild	Negative	1	1	1	0	0	1	1	1	1	7	1	1	1	1	1	1	1	7
2838	16	Female	Sylhet	Secondary school	Bad	Yes	Always	Bad	No	Always	Sometime	Yes	Unaware	No	No	Negative	Negative	Mild	None	Negative	1	1	1	0	1	1	1	1	1	8	1	1	0	0	2	0	0	4
2860	17	Female	Dhaka	Higher secondary school	Bad	Yes	Always	Bad	Yes	Sometime	Not at all	Yes	Unaware	No	No	Negative	Negative	Mild	None	Negative	0	1	0	0	1	2	3	0	0	7	2	0	0	0	0	1	0	3
2861	17	Female	Dhaka	Higher secondary school	Bad	Yes	Always	Bad	No	Sometime	Not at all	Yes	Unaware	No	No	Negative	Negative	None	None	Negative	0	0	0	0	0	1	1	2	0	4	0	0	1	0	0	1	0	2
2922	14	Male	Sylhet	Secondary school	Bad	Yes	Always	Moderate	No	Sometime	Sometime	No	Unaware	Yes	No	Negative	Negative	None	None	Negative	0	0	0	0	0	0	0	0	0	0	0	0	0	0	0	0	0	0
2929	17	Female	Dhaka	Higher secondary school	Bad	No	Always	Moderate	Yes	Always	Not at all	Sometime	Unaware	No	No	Positive	Positive	Extremely severe	Severe	Positive	3	3	2	2	2	3	0	3	3	21	2	3	2	3	3	2	0	15
2949	14	Male	Sylhet	Secondary school	Bad	Yes	Always	Good	Yes	Always	Not at all	Yes	Unaware	No	No	Negative	Negative	Mild	None	Negative	0	0	0	0	3	3	0	1	0	7	0	0	0	0	0	2	0	2
3026	13	Female	Sylhet	Secondary school	Bad	Yes	Sometime	Moderate	Yes	Sometime	Not at all	Sometime	Gain	No	Yes	Positive	Positive	Moderate	Moderate	Positive	1	1	1	1	1	2	1	2	1	11	2	2	3	0	2	1	0	10
3027	13	Female	Sylhet	Secondary school	Bad	Yes	Sometime	Moderate	No	Sometime	Not at all	Sometime	Gain	Yes	Yes	Negative	Negative	Mild	Mild	Negative	1	1	0	0	0	2	1	0	1	6	2	1	2	0	0	0	0	5
3028	13	Female	Sylhet	Secondary school	Bad	Yes	Sometime	Moderate	Yes	Sometime	Not at all	Sometime	Gain	Yes	Yes	Negative	Negative	Mild	Mild	Negative	1	1	1	0	0	2	1	1	0	7	2	1	2	0	0	0	0	5
3048	15	Male	Dhaka	Secondary school	Bad	Yes	Not at all	Moderate	No	Not at all	Not at all	Yes	Loss	No	Yes	Negative	Negative	Mild	Mild	Negative	0	3	0	0	0	0	0	3	1	7	3	2	0	0	2	0	0	7
3067	18	Male	Chittagong	Higher secondary school	Bad	No	Not at all	Bad	No	Always	Not at all	Yes	No change	No	Yes	Positive	Positive	Extremely severe	Moderate	Positive	2	3	3	2	1	3	2	1	3	20	0	1	1	2	3	3	3	13
3083	15	Female	Chittagong	Secondary school	Bad	Yes	Always	Moderate	Yes	Sometime	Not at all	Sometime	Gain	No	No	Negative	Negative	None	None	Negative	0	0	1	0	1	0	0	0	0	2	0	1	1	0	0	0	0	2
3096	15	Male	Dhaka	Secondary school	Bad	Yes	Always	Moderate	No	Not at all	Sometime	Yes	No change	Yes	No	Negative	Negative	None	Mild	Negative	1	1	1	0	0	0	0	1	0	4	3	1	1	0	1	0	0	6
3114	13	Female	Sylhet	Secondary school	Bad	No	Always	Bad	No	Always	Not at all	Yes	Gain	No	No	Positive	Positive	Moderate	Moderate	Positive	2	2	0	0	0	3	1	3	2	13	3	3	3	0	0	3	0	12
3117	15	Female	Sylhet	Secondary school	Bad	No	Sometime	Moderate	No	Always	Not at all	Yes	Unaware	No	No	Negative	Negative	Mild	Mild	Negative	0	1	1	0	0	1	0	1	2	6	3	2	0	1	0	0	0	6
3165	12	Male	Barisal	Secondary school	Bad	No	Always	Moderate	Yes	Sometime	Not at all	Yes	Loss	Yes	No	Negative	Negative	None	None	Negative	0	0	0	0	0	0	0	2	0	2	0	1	0	0	1	0	0	2
3186	16	Female	Chittagong	Higher secondary school	Bad	Yes	Always	Bad	No	Always	Not at all	Yes	Loss	No	No	Negative	Positive	Mild	Moderate	Negative	0	0	0	0	0	1	0	3	2	6	3	3	0	2	3	0	0	11
3205	15	Male	Khulna	Secondary school	Bad	Yes	Sometime	Moderate	No	Always	Not at all	Yes	Loss	No	No	Negative	Negative	Mild	Mild	Negative	1	1	0	0	0	0	1	2	0	5	3	0	0	0	3	1	0	7
3228	12	Male	Dhaka	Secondary school	Bad	No	Not at all	Moderate	Yes	Always	Always	Yes	Loss	No	No	Positive	Negative	Moderate	None	Negative	0	0	0	2	1	3	1	2	2	11	0	0	1	2	0	1	0	4
3237	12	Female	Chittagong	Secondary school	Bad	Yes	Always	Moderate	Yes	Always	Not at all	Yes	No change	No	No	Negative	Positive	Mild	Moderate	Negative	0	0	0	0	0	3	0	3	3	9	1	3	3	1	1	1	0	10
3303	15	Female	Rajshahi	Secondary school	Bad	No	Always	Good	No	Always	Not at all	Yes	Unaware	No	Yes	Positive	Negative	Severe	Mild	Negative	1	3	2	0	1	3	1	3	1	15	0	1	1	0	1	2	0	5
3318	16	Male	Rangpur	Secondary school	Bad	No	Not at all	Bad	Yes	Not at all	Not at all	Sometime	Loss	No	No	Positive	Negative	Moderate	None	Negative	3	3	3	0	0	0	1	0	0	10	0	0	1	1	0	0	1	3
3325	15	Female	Sylhet	Secondary school	Bad	Yes	Always	Moderate	No	Always	Always	Yes	Unaware	No	Yes	Negative	Negative	None	None	Negative	1	0	1	0	0	1	0	1	0	4	0	0	0	0	0	1	0	1
3372	15	Male	Rangpur	Secondary school	Bad	No	Always	Bad	Yes	Sometime	Not at all	Sometime	Unaware	No	No	Negative	Negative	Mild	Mild	Negative	1	0	0	1	1	1	0	1	0	5	1	0	1	0	2	1	2	7
3413	16	Male	Dhaka	Secondary school	Bad	Yes	Sometime	Moderate	Yes	Always	Sometime	Sometime	Unaware	No	Yes	Positive	Negative	Moderate	None	Negative	1	0	1	0	0	3	3	1	1	10	0	1	0	0	0	0	0	1
3446	15	Female	Chittagong	Secondary school	Bad	No	Always	Bad	No	Always	Not at all	Yes	Unaware	Yes	No	Negative	Negative	None	None	Negative	1	0	1	0	0	0	0	0	0	2	1	1	0	0	0	0	0	2
3506	11	Female	Sylhet	Secondary school	Bad	No	Not at all	Bad	No	Always	Not at all	Yes	Gain	Yes	No	Positive	Negative	Severe	Mild	Negative	3	0	1	0	3	3	3	3	3	19	0	2	3	0	0	3	0	8
3508	12	Male	Sylhet	Secondary school	Bad	Yes	Always	Moderate	No	Always	Not at all	Yes	Unaware	Yes	No	Negative	Negative	None	None	Negative	0	0	0	0	0	0	0	0	0	0	0	0	0	0	0	0	0	0
3511	13	Male	Rangpur	Secondary school	Bad	Yes	Always	Bad	No	Sometime	Always	Sometime	No change	Yes	Yes	Negative	Negative	Mild	Mild	Negative	1	0	2	1	0	2	0	2	0	8	1	2	1	2	0	2	1	9
3524	15	Female	Chittagong	Secondary school	Bad	No	Always	Bad	No	Always	Not at all	Sometime	Unaware	Yes	No	Negative	Negative	Mild	None	Negative	1	1	0	0	0	0	0	2	1	5	1	1	1	0	0	0	0	3
3526	16	Female	Chittagong	Secondary school	Bad	No	Always	Bad	Yes	Always	Not at all	Sometime	Unaware	Yes	No	Negative	Negative	None	None	Negative	0	0	1	1	0	0	0	0	0	2	0	0	0	0	0	0	0	0
3550	13	Female	Chittagong	Secondary school	Bad	Yes	Sometime	Bad	No	Sometime	Not at all	Yes	Loss	No	Yes	Positive	Negative	Moderate	Mild	Negative	0	1	2	1	1	2	3	2	1	13	1	2	1	0	0	3	0	7
3552	11	Female	Dhaka	Secondary school	Bad	No	Always	Moderate	Yes	Always	Not at all	Sometime	Loss	Yes	No	Positive	Negative	Moderate	None	Negative	1	1	1	0	0	3	2	0	2	10	0	1	0	0	1	1	0	3
3580	15	Female	Chittagong	Secondary school	Bad	Yes	Always	Moderate	Yes	Not at all	Not at all	Sometime	Unaware	Yes	No	Negative	Negative	None	None	Negative	0	0	0	0	0	0	0	0	0	0	0	0	0	0	0	0	0	0
3605	16	Female	Chittagong	Secondary school	Bad	No	Always	Bad	Yes	Sometime	Not at all	Sometime	Unaware	Yes	No	Negative	Negative	None	None	Negative	0	1	0	0	0	0	0	0	1	2	0	0	1	0	1	0	0	2
3606	17	Male	Chittagong	Secondary school	Bad	No	Always	Moderate	No	Not at all	Not at all	No	Loss	Yes	No	Negative	Negative	None	None	Negative	1	1	0	0	0	0	0	1	1	4	0	1	0	0	2	0	0	3
3634	14	Male	Sylhet	Secondary school	Bad	Yes	Always	Moderate	Yes	Sometime	Not at all	Sometime	No change	Yes	No	Negative	Negative	None	None	Negative	0	0	0	0	0	1	0	0	0	1	1	1	0	0	2	0	0	4
3656	13	Female	Sylhet	Secondary school	Bad	Yes	Not at all	Moderate	No	Sometime	Not at all	Yes	Loss	No	No	Negative	Negative	None	Mild	Negative	0	0	1	0	1	0	0	0	0	2	1	1	2	0	1	1	0	6
3698	13	Male	Sylhet	Secondary school	Bad	No	Always	Bad	No	Sometime	Not at all	Yes	Gain	Yes	No	Positive	Positive	Severe	Moderate	Positive	1	1	3	1	1	3	3	3	3	19	1	3	3	0	3	1	1	12
3699	13	Male	Sylhet	Secondary school	Bad	No	Always	Bad	Yes	Sometime	Not at all	Yes	Unaware	Yes	No	Positive	Negative	Moderate	Mild	Negative	1	0	1	3	1	3	1	3	1	14	1	1	1	0	3	0	1	7
3712	13	Female	Chittagong	Secondary school	Bad	No	Sometime	Moderate	No	Always	Sometime	Sometime	No change	No	No	Negative	Negative	None	None	Negative	0	0	0	0	0	0	0	0	0	0	0	0	1	0	0	0	0	1
3713	15	Female	Chittagong	Secondary school	Bad	No	Sometime	Moderate	Yes	Always	Sometime	Sometime	No change	Yes	No	Negative	Negative	None	None	Negative	0	0	0	0	0	0	0	0	0	0	0	0	1	0	0	0	0	1
3720	13	Female	Dhaka	Secondary school	Bad	No	Sometime	Moderate	No	Sometime	Not at all	Sometime	Unaware	No	No	Negative	Negative	None	None	Negative	1	0	1	0	0	1	0	0	0	3	0	0	1	0	1	1	0	3
3721	14	Female	Dhaka	Secondary school	Bad	No	Sometime	Moderate	No	Not at all	Sometime	Sometime	Unaware	No	No	Negative	Negative	Mild	Mild	Negative	1	1	0	0	0	1	1	1	3	8	0	0	0	1	0	3	1	5
3728	16	Male	Rajshahi	Secondary school	Bad	No	Always	Bad	Yes	Always	Not at all	Sometime	Unaware	Yes	No	Negative	Negative	None	None	Negative	0	0	0	0	1	1	0	1	1	4	0	0	0	1	1	0	0	2
19	15	Male	Rajshahi	Secondary school	Moderate	No	Always	Moderate	Yes	Always	Sometime	Sometime	Loss	No	No	Positive	Negative	Extremely severe	Mild	Negative	3	3	3	1	1	3	1	3	2	20	1	1	1	1	2	2	0	8
70	18	Male	Mymensingh	Higher secondary school	Moderate	Yes	Always	Moderate	Yes	Always	Always	Yes	Gain	No	No	Negative	Negative	Mild	Mild	Negative	1	1	1	1	1	1	1	1	1	9	0	0	1	2	1	2	0	6
71	14	Female	Barisal	Secondary school	Moderate	Yes	Always	Moderate	No	Always	Sometime	Sometime	Unaware	No	Yes	Negative	Negative	Mild	None	Negative	2	1	1	0	0	1	0	1	0	6	1	1	1	0	1	0	0	4
75	16	Male	Barisal	Secondary school	Moderate	Yes	Always	Good	Yes	Always	Not at all	Yes	Loss	Yes	No	Negative	Negative	None	Mild	Negative	1	0	0	0	1	0	0	1	0	3	0	2	0	0	1	3	0	6
81	16	Male	Chittagong	Higher secondary school	Moderate	Yes	Not at all	Moderate	Yes	Not at all	Not at all	No	Unaware	No	No	Negative	Negative	None	None	Negative	0	0	0	0	0	0	0	0	0	0	0	0	0	0	0	0	0	0
101	12	Male	Sylhet	Secondary school	Moderate	Yes	Not at all	Good	Yes	Not at all	Not at all	Sometime	Loss	No	No	Negative	Negative	None	None	Negative	1	0	0	0	0	0	0	0	1	2	1	0	0	0	0	0	0	1
120	15	Male	Rajshahi	Secondary school	Moderate	Yes	Always	Bad	Yes	Always	Not at all	Sometime	No change	No	No	Positive	Negative	Moderate	Mild	Negative	2	0	1	1	1	2	1	2	1	11	2	0	0	2	1	0	0	5
131	13	Male	Sylhet	Secondary school	Moderate	Yes	Always	Moderate	No	Always	Sometime	Yes	Unaware	Yes	No	Negative	Negative	None	None	Negative	1	0	0	0	0	1	0	1	0	3	2	0	0	0	0	0	0	2
132	14	Female	Dhaka	Secondary school	Moderate	Yes	Always	Good	No	Sometime	Not at all	Sometime	No change	Yes	No	Negative	Negative	None	None	Negative	0	0	0	0	0	0	0	0	0	0	0	0	0	0	0	0	0	0
143	12	Female	Dhaka	Secondary school	Moderate	Yes	Always	Moderate	No	Sometime	Not at all	Sometime	Loss	Yes	No	Negative	Negative	None	None	Negative	0	1	0	2	0	0	0	0	1	4	1	0	0	0	0	0	0	1
152	14	Female	Sylhet	Secondary school	Moderate	Yes	Always	Bad	Yes	Always	Not at all	Sometime	Unaware	Yes	No	Negative	Negative	Mild	Mild	Negative	0	0	0	0	0	1	0	3	1	5	1	3	3	0	1	0	0	8
154	15	Male	Barisal	Secondary school	Moderate	Yes	Always	Bad	Yes	Not at all	Not at all	Yes	Unaware	Yes	No	Negative	Negative	None	None	Negative	1	0	0	0	0	0	0	0	0	1	0	0	0	0	0	0	0	0
155	11	Male	Khulna	Secondary school	Moderate	Yes	Sometime	Moderate	No	Sometime	Not at all	Sometime	Loss	Yes	No	Negative	Negative	Mild	Mild	Negative	0	1	0	0	1	1	1	1	2	7	2	1	1	1	1	0	0	6
156	13	Female	Chittagong	Secondary school	Moderate	Yes	Always	Bad	No	Sometime	Always	No	Unaware	No	No	Negative	Negative	None	None	Negative	1	0	0	0	0	0	1	2	0	4	0	0	0	0	2	0	0	2
165	12	Female	Sylhet	Secondary school	Moderate	Yes	Sometime	Moderate	No	Not at all	Not at all	No	Unaware	Yes	No	Negative	Negative	None	None	Negative	0	0	0	0	0	0	0	0	0	0	0	0	0	0	0	0	0	0
166	16	Male	Dhaka	Secondary school	Moderate	Yes	Always	Bad	Yes	Sometime	Not at all	No	Gain	Yes	No	Negative	Negative	None	None	Negative	0	1	0	0	0	0	0	0	0	1	0	0	0	0	0	0	0	0
170	13	Female	Sylhet	Secondary school	Moderate	Yes	Always	Moderate	Yes	Sometime	Not at all	No	Unaware	Yes	No	Negative	Negative	None	None	Negative	0	0	0	0	0	0	0	0	0	0	0	0	0	0	0	0	0	0
171	13	Male	Sylhet	Secondary school	Moderate	Yes	Always	Moderate	Yes	Always	Not at all	No	Unaware	Yes	No	Negative	Negative	None	None	Negative	0	0	0	0	0	2	0	1	0	3	0	0	0	0	0	0	0	0
176	14	Male	Barisal	Secondary school	Moderate	Yes	Always	Good	No	Not at all	Not at all	No	Unaware	Yes	No	Negative	Negative	None	None	Negative	0	0	0	0	0	0	0	0	0	0	1	0	0	0	0	0	0	1
189	14	Female	Sylhet	Secondary school	Moderate	No	Not at all	Moderate	Yes	Always	Always	Yes	Loss	Yes	Yes	Negative	Negative	Mild	Mild	Negative	1	1	1	0	1	0	3	1	1	9	1	1	0	1	1	1	0	5
225	14	Male	Dhaka	Secondary school	Moderate	Yes	Always	Moderate	Yes	Not at all	Not at all	No	Unaware	No	Yes	Negative	Negative	None	None	Negative	0	0	0	0	0	0	0	3	0	3	0	0	0	0	0	0	0	0
249	16	Female	Chittagong	Secondary school	Moderate	No	Sometime	Moderate	Yes	Not at all	Not at all	Sometime	No change	Yes	No	Negative	Negative	None	None	Negative	0	0	0	0	0	0	0	0	0	0	0	0	0	0	0	0	0	0
256	13	Female	Dhaka	Secondary school	Moderate	Yes	Always	Bad	Yes	Always	Not at all	Yes	Loss	Yes	No	Negative	Negative	None	None	Negative	1	0	0	0	0	1	0	1	0	3	0	1	1	0	1	1	0	4
261	15	Female	Sylhet	Secondary school	Moderate	Yes	Always	Moderate	No	Sometime	Not at all	Sometime	Unaware	Yes	No	Negative	Negative	None	Mild	Negative	1	1	0	0	0	1	0	1	0	4	1	1	2	1	1	0	0	6
268	14	Female	Barisal	Secondary school	Moderate	Yes	Always	Good	No	Sometime	Not at all	Yes	Unaware	Yes	No	Positive	Negative	Moderate	None	Negative	1	1	2	0	0	2	3	1	2	12	0	0	0	0	0	0	0	0
286	18	Male	Chittagong	Higher secondary school	Moderate	Yes	Not at all	Moderate	No	Not at all	Not at all	No	Loss	Yes	No	Negative	Negative	None	None	Negative	0	0	0	0	2	0	0	0	0	2	0	0	0	0	0	0	0	0
287	12	Male	Sylhet	Secondary school	Moderate	Yes	Sometime	Bad	No	Sometime	Not at all	Yes	Loss	Yes	No	Negative	Negative	Mild	None	Negative	0	0	0	0	0	3	0	3	1	7	0	0	0	1	1	0	0	2
290	14	Male	Rangpur	Secondary school	Moderate	Yes	Sometime	Moderate	Yes	Always	Sometime	Yes	Loss	Yes	No	Positive	Positive	Moderate	Severe	Positive	2	1	1	0	1	2	1	2	1	11	3	3	2	2	3	3	2	18
310	14	Male	Dhaka	Secondary school	Moderate	Yes	Always	Moderate	Yes	Sometime	Not at all	Yes	Loss	No	No	Negative	Negative	None	None	Negative	0	0	0	0	0	0	0	0	0	0	0	0	0	0	0	0	0	0
313	19	Male	Khulna	Secondary school	Moderate	Yes	Always	Moderate	No	Always	Sometime	Yes	Loss	No	No	Positive	Negative	Moderate	None	Negative	1	3	0	0	0	1	3	3	3	14	3	1	0	0	0	0	0	4
333	12	Female	Sylhet	Secondary school	Moderate	Yes	Always	Moderate	No	Sometime	Sometime	No	Unaware	Yes	No	Negative	Negative	None	None	Negative	0	0	0	0	1	0	0	0	0	1	0	0	0	0	0	0	0	0
335	14	Female	Rangpur	Secondary school	Moderate	Yes	Always	Moderate	No	Always	Not at all	No	Loss	No	No	Negative	Negative	None	None	Negative	0	0	0	0	0	0	0	1	0	1	0	0	0	0	0	0	0	0
348	15	Female	Sylhet	Secondary school	Moderate	Yes	Always	Moderate	No	Sometime	Not at all	Sometime	Unaware	No	No	Negative	Negative	None	None	Negative	0	0	0	0	0	0	0	0	0	0	1	0	0	0	0	0	0	1
349	15	Female	Sylhet	Secondary school	Moderate	Yes	Always	Moderate	No	Sometime	Not at all	Sometime	Unaware	No	No	Negative	Negative	None	None	Negative	0	0	0	0	0	0	0	0	0	0	1	0	0	0	0	0	0	1
370	14	Male	Chittagong	Secondary school	Moderate	Yes	Always	Moderate	No	Always	Sometime	No	Unaware	No	No	Positive	Negative	Moderate	Mild	Negative	0	0	1	3	0	3	0	1	2	10	1	3	2	0	0	0	0	6
380	16	Male	Barisal	Secondary school	Moderate	Yes	Always	Moderate	No	Always	Not at all	Yes	No change	Yes	No	Negative	Negative	None	None	Negative	0	0	0	1	0	0	0	0	0	1	0	0	0	0	0	0	0	0
385	15	Male	Rajshahi	Secondary school	Moderate	No	Always	Moderate	No	Sometime	Not at all	No	No change	Yes	No	Negative	Negative	None	None	Negative	0	0	0	0	0	0	0	0	0	0	0	0	0	0	0	0	0	0
387	16	Male	Barisal	Secondary school	Moderate	Yes	Always	Moderate	No	Sometime	Not at all	Sometime	Gain	Yes	Yes	Negative	Negative	Mild	Mild	Negative	1	0	1	0	0	1	2	1	1	7	1	2	1	1	1	0	0	6
392	12	Female	Sylhet	Secondary school	Moderate	Yes	Always	Moderate	Yes	Not at all	Sometime	Sometime	Gain	Yes	No	Negative	Negative	None	None	Negative	0	3	0	0	0	0	0	0	0	3	1	0	0	0	0	0	0	1
395	17	Male	Sylhet	Secondary school	Moderate	Yes	Always	Moderate	Yes	Always	Not at all	Yes	Unaware	No	No	Negative	Negative	None	None	Negative	0	1	1	0	0	0	0	0	0	2	0	0	0	0	1	0	0	1
412	17	Male	Dhaka	Secondary school	Moderate	Yes	Always	Moderate	No	Always	Not at all	Yes	Loss	No	No	Negative	Negative	None	None	Negative	0	0	0	0	0	0	0	0	0	0	0	0	0	0	0	0	0	0
413	17	Male	Dhaka	Secondary school	Moderate	Yes	Always	Moderate	Yes	Always	Not at all	Yes	No change	No	No	Negative	Negative	None	None	Negative	0	0	0	0	0	0	0	0	0	0	0	0	0	0	0	0	0	0
420	13	Male	Sylhet	Secondary school	Moderate	Yes	Always	Moderate	Yes	Sometime	Not at all	Sometime	Unaware	No	No	Positive	Negative	Moderate	None	Negative	2	2	1	0	1	2	0	1	1	10	0	0	0	0	2	0	0	2
435	15	Male	Sylhet	Secondary school	Moderate	Yes	Sometime	Bad	No	Always	Not at all	Sometime	Unaware	No	Yes	Positive	Positive	Moderate	Moderate	Positive	1	0	2	1	1	1	2	3	3	14	3	0	0	2	3	2	0	10
450	13	Female	Sylhet	Secondary school	Moderate	Yes	Always	Moderate	No	Always	Always	No	Loss	No	Yes	Positive	Negative	Moderate	None	Negative	0	1	0	0	3	2	0	2	2	10	0	0	0	0	0	0	0	0
472	16	Male	Sylhet	Secondary school	Moderate	Yes	Always	Moderate	Yes	Sometime	Always	No	Unaware	Yes	No	Negative	Negative	None	None	Negative	1	2	0	0	0	0	0	0	0	3	2	1	0	0	1	0	0	4
500	12	Female	Sylhet	Secondary school	Moderate	Yes	Always	Moderate	Yes	Sometime	Sometime	Sometime	Loss	No	No	Positive	Negative	Moderate	Mild	Negative	2	1	0	0	1	3	1	2	1	11	3	1	2	0	1	1	0	8
503	12	Male	Barisal	Secondary school	Moderate	Yes	Always	Moderate	No	Sometime	Not at all	Yes	Unaware	No	No	Negative	Negative	None	None	Negative	1	0	3	0	0	0	0	0	0	4	0	0	0	0	0	3	0	3
504	14	Female	Sylhet	Secondary school	Moderate	Yes	Always	Good	No	Sometime	Not at all	No	Unaware	Yes	No	Negative	Negative	None	None	Negative	0	1	0	0	0	0	0	0	0	1	0	0	0	0	0	0	0	0
516	13	Female	Sylhet	Secondary school	Moderate	Yes	Always	Moderate	Yes	Always	Always	Sometime	Unaware	Yes	No	Negative	Negative	Mild	None	Negative	1	1	1	0	0	1	1	0	1	6	1	1	0	0	0	0	0	2
521	13	Male	Sylhet	Secondary school	Moderate	Yes	Always	Moderate	No	Sometime	Sometime	Yes	Loss	Yes	No	Negative	Negative	None	None	Negative	2	1	0	0	0	0	0	1	0	4	0	0	0	0	0	0	0	0
532	16	Female	Rajshahi	Secondary school	Moderate	No	Always	Bad	No	Always	Sometime	Yes	Gain	No	No	Positive	Positive	Moderate	Moderate	Positive	1	0	1	1	1	3	3	3	1	14	3	1	1	2	1	1	1	10
540	10	Female	Dhaka	Secondary school	Moderate	Yes	Always	Moderate	Yes	Sometime	Always	Sometime	Gain	Yes	No	Positive	Negative	Severe	Mild	Negative	1	1	1	0	3	3	1	3	2	15	3	0	2	0	0	3	0	8
553	13	Male	Sylhet	Secondary school	Moderate	Yes	Always	Bad	No	Sometime	Sometime	No	Loss	No	No	Negative	Negative	Mild	None	Negative	1	1	1	0	0	1	0	1	0	5	1	0	1	0	0	0	0	2
593	16	Female	Khulna	Secondary school	Moderate	Yes	Always	Bad	No	Always	Not at all	No	Gain	No	No	Positive	Positive	Severe	Moderate	Positive	1	1	1	1	1	3	1	3	3	15	3	3	1	0	3	0	0	10
599	14	Male	Sylhet	Secondary school	Moderate	Yes	Always	Moderate	No	Sometime	Sometime	Yes	Unaware	Yes	No	Negative	Negative	None	None	Negative	1	1	0	0	0	0	0	0	0	2	0	0	0	0	0	0	0	0
600	12	Female	Sylhet	Secondary school	Moderate	Yes	Always	Moderate	Yes	Always	Not at all	Yes	Loss	Yes	No	Negative	Negative	Mild	None	Negative	0	3	1	0	0	1	0	1	0	6	0	1	0	0	0	0	0	1
602	15	Female	Sylhet	Secondary school	Moderate	Yes	Always	Moderate	No	Sometime	Not at all	Yes	Gain	Yes	No	Negative	Negative	Mild	Mild	Negative	1	1	1	1	0	1	1	0	1	7	3	1	1	0	1	1	0	7
611	17	Female	Dhaka	Higher secondary school	Moderate	Yes	Always	Bad	No	Sometime	Not at all	Yes	Loss	No	No	Positive	Positive	Moderate	Moderate	Positive	2	2	2	3	1	0	1	1	2	14	3	3	1	0	3	0	0	10
617	14	Female	Rajshahi	Secondary school	Moderate	Yes	Always	Moderate	No	Sometime	Not at all	No	Unaware	Yes	No	Negative	Negative	None	None	Negative	0	0	0	0	0	0	0	0	0	0	0	0	0	0	0	0	0	0
623	18	Male	Sylhet	Higher secondary school	Moderate	Yes	Always	Bad	No	Always	Not at all	No	Unaware	Yes	Yes	Positive	Negative	Moderate	None	Negative	1	1	2	1	3	1	2	2	1	14	1	0	0	0	1	0	1	3
624	15	Female	Sylhet	Secondary school	Moderate	Yes	Always	Moderate	No	Always	Not at all	Yes	Unaware	Yes	No	Negative	Negative	None	None	Negative	0	0	0	0	0	0	0	0	0	0	0	0	0	0	0	0	0	0
625	16	Male	Rajshahi	Secondary school	Moderate	Yes	Always	Bad	No	Sometime	Not at all	Sometime	Unaware	Yes	No	Negative	Negative	None	None	Negative	0	0	0	0	0	0	1	3	0	4	0	0	0	0	0	0	0	0
639	14	Female	Sylhet	Secondary school	Moderate	No	Always	Moderate	Yes	Always	Always	Sometime	Unaware	No	No	Positive	Positive	Moderate	Moderate	Positive	1	1	1	0	2	1	1	2	1	10	3	3	0	1	2	0	1	10
660	13	Male	Khulna	Secondary school	Moderate	Yes	Always	Moderate	Yes	Always	Not at all	Yes	Gain	Yes	No	Negative	Negative	Mild	None	Negative	3	1	0	0	0	1	1	0	0	6	0	0	0	0	0	0	0	0
675	14	Female	Barisal	Secondary school	Moderate	Yes	Always	Moderate	No	Sometime	Not at all	No	Loss	Yes	No	Negative	Negative	None	None	Negative	0	0	0	0	0	0	0	0	0	0	0	0	0	0	0	0	0	0
678	17	Male	Dhaka	Higher secondary school	Moderate	Yes	Always	Good	No	Not at all	Not at all	Yes	Gain	Yes	No	Negative	Negative	None	None	Negative	0	0	0	0	0	0	0	0	0	0	0	0	0	0	0	0	1	1
708	13	Female	Chittagong	Secondary school	Moderate	Yes	Always	Moderate	No	Sometime	Not at all	No	No change	Yes	No	Negative	Negative	None	None	Negative	0	0	0	0	0	0	0	0	0	0	0	0	0	0	0	0	0	0
718	13	Male	Rajshahi	Secondary school	Moderate	Yes	Always	Moderate	No	Always	Sometime	No	Unaware	No	No	Negative	Negative	None	None	Negative	0	0	0	0	0	0	0	0	0	0	1	0	0	0	0	0	0	1
724	15	Male	Rajshahi	Secondary school	Moderate	Yes	Always	Moderate	Yes	Always	Not at all	Yes	Unaware	Yes	No	Negative	Negative	Mild	None	Negative	0	0	0	0	0	1	3	1	1	6	1	1	1	0	1	0	0	4
752	13	Female	Dhaka	Secondary school	Moderate	Yes	Always	Bad	No	Sometime	Sometime	Sometime	No change	Yes	No	Negative	Negative	None	None	Negative	0	0	0	0	0	0	0	1	0	1	0	1	0	0	0	0	0	1
793	15	Female	Rajshahi	Secondary school	Moderate	Yes	Always	Moderate	No	Always	Not at all	Sometime	Gain	Yes	No	Positive	Positive	Extremely severe	Moderate	Positive	3	3	3	3	1	3	1	3	3	23	3	3	1	1	3	0	0	11
803	15	Female	Sylhet	Secondary school	Moderate	Yes	Always	Moderate	No	Always	Sometime	No	Unaware	No	No	Negative	Negative	Mild	None	Negative	1	1	1	0	1	0	1	3	1	9	0	0	0	0	1	0	0	1
820	15	Male	Dhaka	Secondary school	Moderate	No	Sometime	Bad	Yes	Always	Not at all	No	Unaware	No	No	Negative	Negative	Mild	None	Negative	1	1	1	0	0	1	0	1	1	6	0	0	0	1	1	0	0	2
825	14	Female	Chittagong	Secondary school	Moderate	Yes	Sometime	Moderate	No	Sometime	Not at all	Sometime	Unaware	Yes	No	Negative	Negative	Mild	Mild	Negative	1	1	1	0	0	1	1	3	1	9	0	1	1	0	1	0	3	6
831	12	Male	Sylhet	Secondary school	Moderate	Yes	Always	Moderate	No	Sometime	Not at all	No	Unaware	Yes	No	Negative	Negative	None	None	Negative	0	3	0	0	0	0	0	0	0	3	0	0	0	0	1	0	0	1
835	11	Male	Barisal	Secondary school	Moderate	Yes	Sometime	Bad	No	Sometime	Always	Sometime	Loss	No	No	Negative	Negative	None	None	Negative	0	0	0	0	0	1	0	2	1	4	0	0	0	0	1	0	0	1
842	15	Female	Sylhet	Secondary school	Moderate	No	Not at all	Bad	No	Always	Not at all	Sometime	Unaware	No	No	Positive	Positive	Extremely severe	Moderate	Positive	3	2	2	1	3	3	3	2	3	22	1	3	1	2	2	1	0	10
843	13	Female	Sylhet	Secondary school	Moderate	No	Not at all	Good	No	Always	Not at all	Sometime	Unaware	No	No	Positive	Positive	Severe	Moderate	Positive	3	0	1	1	1	3	3	3	3	18	2	3	1	3	2	1	0	12
845	15	Male	Barisal	Secondary school	Moderate	Yes	Always	Bad	Yes	Always	Sometime	Sometime	Unaware	Yes	No	Negative	Negative	Mild	Mild	Negative	1	1	1	1	1	0	1	1	1	8	1	3	1	0	1	1	0	7
850	15	Male	Rajshahi	Secondary school	Moderate	No	Sometime	Moderate	No	Always	Not at all	Sometime	Loss	Yes	No	Positive	Positive	Extremely severe	Severe	Positive	3	3	3	3	3	3	1	3	3	25	3	3	0	3	3	2	1	15
853	12	Female	Sylhet	Secondary school	Moderate	Yes	Always	Moderate	Yes	Sometime	Not at all	No	Unaware	No	No	Negative	Negative	None	None	Negative	0	1	0	0	0	0	0	0	0	1	0	0	0	0	0	0	0	0
859	14	Male	Dhaka	Secondary school	Moderate	Yes	Always	Moderate	Yes	Always	Not at all	Sometime	Unaware	No	No	Negative	Negative	None	Mild	Negative	0	0	0	0	0	1	0	0	0	1	3	1	1	0	1	0	0	6
871	13	Male	Dhaka	Secondary school	Moderate	Yes	Always	Bad	No	Sometime	Not at all	Yes	Unaware	No	No	Negative	Positive	Mild	Moderate	Negative	1	1	1	0	3	1	0	1	1	9	2	1	1	2	2	2	1	11
872	14	Female	Rajshahi	Secondary school	Moderate	Yes	Always	Moderate	No	Sometime	Not at all	Sometime	Gain	Yes	No	Negative	Negative	None	None	Negative	1	1	1	0	0	0	0	0	1	4	1	1	1	1	0	0	0	4
873	12	Male	Sylhet	Secondary school	Moderate	Yes	Always	Bad	No	Sometime	Always	No	Unaware	No	No	Negative	Positive	Mild	Moderate	Negative	0	0	1	0	0	3	0	2	1	7	3	1	0	3	0	0	3	10
903	14	Male	Barisal	Secondary school	Moderate	Yes	Always	Good	No	Always	Not at all	No	Unaware	Yes	No	Negative	Negative	Mild	None	Negative	0	0	0	0	2	3	0	2	2	9	1	1	1	0	1	0	0	4
907	17	Female	Dhaka	Secondary school	Moderate	No	Sometime	Bad	No	Always	Sometime	No	Unaware	No	Yes	Positive	Positive	Extremely severe	Moderate	Positive	3	0	3	0	3	3	3	3	3	21	1	1	1	3	3	1	0	10
908	16	Male	Dhaka	Secondary school	Moderate	Yes	Always	Moderate	Yes	Sometime	Sometime	Yes	Unaware	Yes	No	Negative	Negative	None	None	Negative	1	0	0	0	0	0	0	0	0	1	3	0	0	0	0	0	0	3
916	18	Female	Chittagong	Higher secondary school	Moderate	Yes	Always	Bad	No	Always	Always	No	Gain	No	No	Positive	Positive	Extremely severe	Moderate	Positive	3	3	3	2	3	2	1	2	3	22	3	3	3	0	2	0	1	12
922	15	Male	Dhaka	Secondary school	Moderate	Yes	Always	Good	No	Sometime	Always	No	Unaware	Yes	No	Negative	Negative	None	None	Negative	1	1	1	0	0	0	0	0	0	3	0	0	0	0	0	0	0	0
938	11	Male	Sylhet	Secondary school	Moderate	Yes	Always	Moderate	Yes	Sometime	Always	No	Gain	Yes	No	Negative	Negative	None	None	Negative	0	0	0	0	0	0	0	0	0	0	0	0	0	0	0	0	0	0
942	17	Female	Chittagong	Secondary school	Moderate	Yes	Always	Moderate	No	Always	Not at all	Yes	No change	Yes	No	Negative	Negative	None	Mild	Negative	1	0	1	0	0	0	0	1	0	3	1	2	3	0	1	0	0	7
951	13	Male	Rajshahi	Secondary school	Moderate	Yes	Always	Good	Yes	Sometime	Not at all	Sometime	Unaware	Yes	No	Negative	Negative	None	None	Negative	0	3	0	1	0	0	0	0	0	4	0	0	0	0	0	0	0	0
954	16	Female	Sylhet	Secondary school	Moderate	Yes	Always	Bad	No	Always	Not at all	Yes	Loss	No	No	Negative	Positive	Mild	Moderate	Negative	3	1	1	1	0	0	1	1	1	9	3	2	3	1	3	0	0	12
956	16	Male	Dhaka	Secondary school	Moderate	Yes	Always	Good	No	Not at all	Not at all	Sometime	Unaware	Yes	No	Negative	Negative	None	None	Negative	0	0	0	0	0	0	0	1	0	1	0	0	0	1	0	0	0	1
982	14	Male	Chittagong	Secondary school	Moderate	No	Not at all	Bad	Yes	Always	Always	Yes	Unaware	Yes	No	Negative	Negative	Mild	None	Negative	1	0	3	0	0	1	1	0	1	7	0	0	0	0	0	0	0	0
986	14	Female	Khulna	Secondary school	Moderate	Yes	Always	Good	No	Always	Not at all	Yes	Gain	Yes	No	Negative	Negative	None	None	Negative	0	0	0	0	0	0	0	0	0	0	1	1	0	0	0	0	0	2
998	12	Male	Sylhet	Secondary school	Moderate	Yes	Always	Moderate	Yes	Sometime	Not at all	Yes	Loss	Yes	No	Negative	Negative	Mild	None	Negative	1	1	1	1	1	1	1	1	1	9	1	2	0	0	0	0	1	4
1007	14	Male	Chittagong	Secondary school	Moderate	Yes	Not at all	Moderate	Yes	Not at all	Always	Sometime	Gain	No	No	Positive	Negative	Moderate	Mild	Negative	1	2	1	0	1	2	1	3	3	14	3	2	1	1	1	0	1	9
1016	14	Male	Barisal	Secondary school	Moderate	Yes	Always	Bad	No	Sometime	Not at all	Yes	Gain	No	No	Negative	Negative	Mild	None	Negative	0	3	0	0	0	0	0	0	3	6	1	0	3	0	0	0	0	4
1024	17	Female	Chittagong	Secondary school	Moderate	No	Always	Bad	No	Sometime	Not at all	No	Unaware	Yes	No	Negative	Negative	None	None	Negative	0	0	0	0	0	0	0	0	0	0	0	0	0	0	0	0	0	0
1030	17	Female	Dhaka	Secondary school	Moderate	No	Always	Bad	No	Always	Sometime	Yes	Gain	No	Yes	Positive	Negative	Moderate	Mild	Negative	1	1	1	1	1	3	0	1	1	10	0	1	0	2	1	1	1	6
1044	11	Male	Sylhet	Secondary school	Moderate	Yes	Always	Bad	Yes	Always	Sometime	Sometime	Unaware	No	No	Negative	Negative	None	None	Negative	0	0	0	1	1	0	0	0	0	2	0	0	0	0	0	0	0	0
1052	14	Female	Sylhet	Secondary school	Moderate	Yes	Always	Moderate	No	Sometime	Not at all	No	No change	No	No	Negative	Negative	None	None	Negative	1	1	0	0	0	0	0	1	1	4	0	0	0	0	0	0	0	0
1058	13	Male	Barisal	Secondary school	Moderate	Yes	Always	Good	No	Sometime	Sometime	No	No change	Yes	No	Negative	Negative	None	None	Negative	0	0	0	0	0	0	0	0	0	0	1	0	0	0	0	0	0	1
1066	16	Female	Chittagong	Higher secondary school	Moderate	Yes	Always	Bad	No	Not at all	Not at all	No	Loss	Yes	No	Negative	Negative	None	None	Negative	0	0	0	0	0	0	0	0	0	0	0	0	0	0	0	0	0	0
1073	17	Female	Chittagong	Higher secondary school	Moderate	Yes	Always	Moderate	No	Always	Not at all	Sometime	No change	Yes	No	Negative	Negative	None	None	Negative	1	1	0	0	0	0	0	1	0	3	0	0	0	0	0	0	0	0
1074	17	Female	Chittagong	Higher secondary school	Moderate	Yes	Always	Moderate	No	Always	Always	No	Gain	No	No	Positive	Positive	Moderate	Moderate	Positive	1	0	1	1	2	3	1	3	1	13	3	3	1	2	1	0	0	10
1077	16	Female	Dhaka	Higher secondary school	Moderate	Yes	Sometime	Moderate	No	Always	Not at all	Sometime	Unaware	No	Yes	Positive	Negative	Moderate	Mild	Negative	3	3	3	1	1	0	0	1	0	12	1	1	0	1	3	0	0	6
1082	14	Male	Dhaka	Secondary school	Moderate	Yes	Always	Bad	No	Always	Always	No	Loss	No	No	Negative	Negative	Mild	None	Negative	1	0	0	0	0	1	1	3	1	7	0	0	0	0	1	0	0	1
1088	13	Male	Dhaka	Secondary school	Moderate	Yes	Always	Good	Yes	Not at all	Not at all	Yes	Gain	Yes	No	Negative	Negative	None	None	Negative	0	0	0	0	0	2	1	1	0	4	0	1	0	0	0	0	0	1
1108	18	Male	Dhaka	Secondary school	Moderate	No	Always	Bad	Yes	Always	Not at all	Yes	Unaware	Yes	Yes	Positive	Positive	Extremely severe	Severe	Positive	3	0	3	3	0	3	3	3	3	21	3	3	3	3	1	1	3	17
1111	17	Male	Dhaka	Secondary school	Moderate	No	Sometime	Moderate	Yes	Always	Not at all	No	Loss	No	No	Negative	Negative	Mild	None	Negative	0	0	2	1	0	3	0	1	1	8	1	0	0	0	0	3	0	4
1120	11	Female	Rajshahi	Secondary school	Moderate	Yes	Always	Moderate	Yes	Sometime	Sometime	Sometime	Loss	Yes	No	Negative	Negative	Mild	Mild	Negative	1	1	0	2	1	0	1	1	1	8	0	1	1	1	0	1	1	5
1122	17	Female	Rajshahi	Secondary school	Moderate	No	Always	Moderate	Yes	Sometime	Not at all	Yes	Loss	Yes	No	Negative	Negative	Mild	None	Negative	1	1	0	0	0	1	1	1	1	6	1	1	0	0	0	0	0	2
1123	16	Female	Dhaka	Secondary school	Moderate	Yes	Not at all	Good	No	Always	Not at all	Sometime	Unaware	Yes	No	Positive	Negative	Moderate	None	Negative	3	3	1	0	0	1	2	3	1	14	0	0	1	0	0	3	0	4
1133	13	Male	Barisal	Secondary school	Moderate	Yes	Always	Moderate	No	Sometime	Not at all	Sometime	No change	No	No	Negative	Negative	None	None	Negative	1	1	0	0	0	0	0	1	1	4	0	0	0	1	0	0	0	1
1136	13	Male	Sylhet	Secondary school	Moderate	Yes	Always	Moderate	No	Not at all	Sometime	Yes	Loss	Yes	No	Negative	Negative	None	None	Negative	0	0	0	0	1	0	0	0	0	1	1	0	1	0	1	0	0	3
1137	13	Male	Sylhet	Secondary school	Moderate	Yes	Always	Moderate	No	Not at all	Sometime	Yes	Loss	Yes	No	Negative	Negative	None	None	Negative	0	0	0	0	1	0	0	0	0	1	1	1	0	0	1	0	0	3
1139	16	Female	Sylhet	Secondary school	Moderate	No	Always	Moderate	Yes	Always	Not at all	Yes	Unaware	Yes	No	Positive	Positive	Extremely severe	Moderate	Positive	2	2	3	3	1	3	1	3	3	21	3	3	3	1	3	0	1	14
1140	17	Female	Dhaka	Higher secondary school	Moderate	Yes	Always	Moderate	Yes	Not at all	Not at all	Yes	No change	Yes	No	Negative	Negative	None	None	Negative	0	0	0	1	0	0	0	0	0	1	1	1	0	0	0	0	0	2
1148	14	Male	Barisal	Secondary school	Moderate	Yes	Always	Moderate	No	Not at all	Not at all	Yes	Loss	Yes	No	Negative	Negative	None	None	Negative	0	0	0	0	0	0	0	0	0	0	0	0	0	0	0	0	0	0
1157	13	Female	Sylhet	Secondary school	Moderate	Yes	Not at all	Moderate	Yes	Always	Not at all	Yes	Loss	No	No	Negative	Negative	Mild	None	Negative	1	1	1	0	1	1	0	1	1	7	0	0	0	0	0	0	0	0
1158	15	Female	Sylhet	Secondary school	Moderate	Yes	Not at all	Bad	Yes	Always	Not at all	Yes	Loss	No	No	Negative	Negative	None	None	Negative	0	0	0	0	0	1	0	1	1	3	1	1	1	0	1	0	0	4
1168	15	Male	Dhaka	Secondary school	Moderate	Yes	Not at all	Moderate	Yes	Always	Always	Sometime	Loss	Yes	No	Negative	Negative	None	Mild	Negative	1	0	0	0	0	1	0	1	0	3	2	1	0	1	1	0	2	7
1171	14	Female	Barisal	Secondary school	Moderate	No	Always	Moderate	Yes	Sometime	Not at all	No	No change	No	No	Negative	Negative	None	None	Negative	0	0	0	0	0	0	1	1	1	3	0	0	0	0	1	0	0	1
1181	12	Male	Dhaka	Secondary school	Moderate	Yes	Always	Moderate	Yes	Sometime	Not at all	Yes	Loss	No	No	Negative	Negative	None	None	Negative	0	0	0	0	0	0	0	0	0	0	0	0	0	0	0	0	0	0
1185	15	Female	Rajshahi	Secondary school	Moderate	Yes	Always	Moderate	Yes	Sometime	Sometime	Sometime	Unaware	Yes	No	Negative	Negative	None	None	Negative	1	1	1	0	0	1	0	0	0	4	0	0	0	0	0	0	0	0
1191	13	Female	Chittagong	Secondary school	Moderate	Yes	Sometime	Good	No	Not at all	Always	Yes	Unaware	Yes	No	Negative	Negative	Mild	Mild	Negative	0	1	0	0	0	1	0	1	3	6	3	1	1	0	0	0	3	8
1196	14	Female	Sylhet	Secondary school	Moderate	Yes	Always	Moderate	Yes	Always	Not at all	Sometime	Unaware	No	No	Negative	Negative	None	None	Negative	1	0	0	0	0	1	0	1	1	4	2	0	0	0	0	0	0	2
1197	17	Female	Dhaka	Higher secondary school	Moderate	Yes	Always	Good	Yes	Sometime	Sometime	Sometime	Gain	No	No	Negative	Negative	Mild	None	Negative	1	1	1	1	0	2	1	0	1	8	0	1	1	0	1	0	0	3
1199	12	Male	Chittagong	Secondary school	Moderate	Yes	Always	Good	Yes	Not at all	Not at all	No	Unaware	Yes	Yes	Negative	Negative	Mild	None	Negative	0	1	0	0	0	1	0	3	3	8	1	0	0	0	0	0	0	1
1209	11	Male	Dhaka	Secondary school	Moderate	Yes	Always	Good	No	Not at all	Not at all	Yes	Loss	Yes	No	Negative	Negative	None	None	Negative	0	0	0	0	1	0	0	0	0	1	0	0	0	0	1	0	0	1
1212	12	Male	Dhaka	Secondary school	Moderate	Yes	Always	Moderate	Yes	Always	Not at all	Yes	Loss	No	No	Positive	Negative	Severe	None	Negative	3	0	3	0	0	3	3	3	3	18	0	0	0	3	0	0	0	3
1229	14	Male	Rajshahi	Secondary school	Moderate	No	Always	Moderate	No	Always	Sometime	Sometime	No change	No	No	Negative	Negative	None	None	Negative	0	0	0	0	0	0	0	0	0	0	0	0	0	0	0	0	0	0
1283	14	Female	Dhaka	Secondary school	Moderate	Yes	Always	Moderate	No	Not at all	Not at all	Yes	Unaware	Yes	No	Negative	Negative	None	None	Negative	0	0	0	1	0	0	0	1	0	2	0	0	0	0	0	0	0	0
1303	15	Male	Dhaka	Secondary school	Moderate	Yes	Always	Bad	No	Not at all	Not at all	Yes	Unaware	Yes	No	Negative	Negative	None	None	Negative	0	0	0	0	0	0	0	0	0	0	0	0	0	0	0	0	0	0
1308	15	Male	Rajshahi	Secondary school	Moderate	Yes	Sometime	Bad	No	Always	Not at all	No	Unaware	No	No	Negative	Negative	Mild	None	Negative	1	1	2	0	0	2	1	1	1	9	0	0	0	0	0	0	0	0
1312	12	Male	Dhaka	Secondary school	Moderate	Yes	Always	Moderate	Yes	Not at all	Not at all	Yes	No change	Yes	No	Negative	Negative	None	None	Negative	0	0	1	0	2	1	0	0	0	4	0	0	0	0	1	0	0	1
1316	17	Male	Rajshahi	Secondary school	Moderate	No	Always	Moderate	Yes	Sometime	Not at all	No	No change	Yes	No	Negative	Negative	Mild	None	Negative	1	1	1	0	0	0	0	1	1	5	1	0	0	3	0	0	0	4
1324	16	Female	Sylhet	Secondary school	Moderate	Yes	Always	Moderate	No	Always	Not at all	No	Gain	No	No	Positive	Negative	Moderate	Mild	Negative	1	1	1	1	1	2	1	1	2	11	0	1	0	2	1	0	1	5
1345	18	Female	Chittagong	Secondary school	Moderate	No	Always	Bad	No	Not at all	Not at all	No	Unaware	Yes	No	Negative	Negative	None	None	Negative	0	0	0	0	0	0	0	0	0	0	0	0	0	0	0	0	0	0
1355	17	Male	Dhaka	Secondary school	Moderate	Yes	Always	Moderate	Yes	Always	Sometime	No	Gain	Yes	No	Negative	Negative	None	None	Negative	1	1	1	0	0	1	0	0	0	4	0	0	0	0	0	0	0	0
1359	14	Female	Chittagong	Secondary school	Moderate	Yes	Always	Moderate	No	Always	Not at all	No	Gain	Yes	No	Negative	Positive	Mild	Moderate	Negative	1	1	0	0	0	2	0	2	2	8	3	3	3	3	1	0	1	14
1362	11	Male	Barisal	Secondary school	Moderate	Yes	Always	Moderate	No	Sometime	Not at all	No	Loss	No	No	Negative	Negative	Mild	Mild	Negative	2	2	2	0	0	0	2	0	0	8	2	0	1	0	0	2	0	5
1367	18	Female	Dhaka	Higher secondary school	Moderate	Yes	Always	Moderate	No	Always	Not at all	Yes	No change	No	No	Positive	Positive	Moderate	Moderate	Positive	1	1	1	1	1	2	2	2	2	13	3	3	2	1	2	0	0	11
1379	17	Female	Rajshahi	Higher secondary school	Moderate	Yes	Not at all	Bad	No	Always	Not at all	Sometime	Gain	No	Yes	Positive	Positive	Severe	Moderate	Positive	3	0	2	1	1	1	3	2	3	16	2	3	2	1	2	0	1	11
1380	17	Female	Rajshahi	Higher secondary school	Moderate	Yes	Not at all	Bad	No	Always	Not at all	Sometime	Gain	No	Yes	Positive	Negative	Severe	Mild	Negative	3	2	1	1	2	0	2	3	3	17	1	3	1	1	1	0	1	8
1383	14	Female	Dhaka	Secondary school	Moderate	Yes	Always	Bad	No	Always	Sometime	Yes	Loss	Yes	No	Positive	Negative	Moderate	Mild	Negative	2	2	1	0	0	2	1	2	3	13	1	2	2	2	1	0	1	9
1398	13	Male	Barisal	Secondary school	Moderate	Yes	Always	Bad	No	Sometime	Not at all	No	Loss	No	No	Negative	Negative	Mild	None	Negative	1	1	0	0	0	0	3	0	0	5	0	0	0	0	0	0	0	0
1473	16	Male	Khulna	Higher secondary school	Moderate	No	Not at all	Bad	Yes	Not at all	Not at all	Yes	Unaware	No	No	Positive	Positive	Severe	Moderate	Positive	3	3	3	0	1	3	0	3	3	19	3	3	1	0	1	3	0	11
1474	12	Female	Dhaka	Secondary school	Moderate	Yes	Always	Good	No	Sometime	Not at all	Yes	Unaware	Yes	No	Negative	Negative	None	None	Negative	0	0	1	0	0	0	0	0	0	1	0	0	0	0	0	0	0	0
1488	18	Male	Dhaka	Higher secondary school	Moderate	Yes	Sometime	Moderate	No	Always	Not at all	No	No change	No	Yes	Positive	Negative	Severe	Mild	Negative	3	3	3	2	1	1	1	2	1	17	1	1	1	2	1	1	2	9
1496	13	Male	Barisal	Secondary school	Moderate	Yes	Always	Good	No	Always	Not at all	Yes	Loss	Yes	No	Negative	Negative	None	None	Negative	0	0	0	0	0	0	0	0	0	0	0	0	0	0	0	0	0	0
1524	18	Male	Dhaka	Secondary school	Moderate	Yes	Always	Moderate	Yes	Not at all	Not at all	Sometime	Gain	Yes	Yes	Negative	Negative	None	None	Negative	0	0	0	0	0	0	0	0	0	0	0	0	0	0	0	0	0	0
1549	15	Female	Sylhet	Secondary school	Moderate	Yes	Sometime	Bad	No	Always	Not at all	Yes	Loss	No	No	Negative	Negative	None	None	Negative	1	0	1	0	0	0	0	0	0	2	3	0	0	0	0	0	0	3
1558	14	Male	Barisal	Secondary school	Moderate	Yes	Always	Moderate	No	Sometime	Not at all	Sometime	Unaware	Yes	No	Negative	Negative	None	None	Negative	0	1	1	0	0	1	0	0	0	3	1	0	0	0	0	0	0	1
1559	15	Male	Rajshahi	Secondary school	Moderate	Yes	Sometime	Moderate	No	Sometime	Sometime	Yes	Loss	Yes	No	Negative	Negative	None	None	Negative	0	0	0	0	1	0	0	0	0	1	0	0	0	0	0	0	0	0
1563	18	Male	Khulna	Higher secondary school	Moderate	No	Always	Moderate	No	Sometime	Not at all	No	Unaware	Yes	No	Negative	Negative	None	None	Negative	0	1	1	0	0	0	0	1	1	4	1	1	0	1	1	0	0	4
1574	19	Male	Rangpur	Higher secondary school	Moderate	Yes	Always	Good	Yes	Always	Always	Sometime	No change	No	No	Negative	Negative	None	None	Negative	0	1	0	0	0	0	0	0	0	1	0	0	0	0	0	1	0	1
1590	12	Male	Barisal	Secondary school	Moderate	Yes	Always	Bad	No	Always	Not at all	No	Unaware	No	No	Positive	Positive	Moderate	Moderate	Positive	1	0	2	0	1	3	1	3	1	12	3	2	1	3	3	1	0	13
1606	16	Male	Dhaka	Secondary school	Moderate	Yes	Always	Moderate	Yes	Sometime	Sometime	Yes	Gain	Yes	No	Negative	Negative	None	None	Negative	0	0	0	0	0	0	0	0	0	0	0	0	0	0	0	0	0	0
1624	14	Male	Chittagong	Secondary school	Moderate	No	Sometime	Bad	Yes	Not at all	Not at all	Sometime	Unaware	No	Yes	Positive	Positive	Moderate	Severe	Positive	0	3	0	0	0	3	2	0	3	11	2	1	3	3	2	2	3	16
1638	18	Male	Barisal	Higher secondary school	Moderate	Yes	Always	Moderate	Yes	Always	Not at all	Sometime	Unaware	No	No	Negative	Negative	None	None	Negative	0	0	1	1	1	0	0	0	0	3	2	1	0	0	0	0	0	3
1646	13	Male	Barisal	Secondary school	Moderate	Yes	Always	Good	Yes	Sometime	Not at all	No	Loss	Yes	No	Negative	Negative	None	None	Negative	1	0	0	0	0	0	0	0	0	1	1	0	0	0	0	0	0	1
1662	15	Male	Sylhet	Secondary school	Moderate	Yes	Always	Moderate	No	Always	Not at all	Sometime	Loss	Yes	No	Negative	Negative	None	None	Negative	0	0	0	0	0	0	0	3	0	3	0	0	0	0	0	0	0	0
1668	15	Female	Dhaka	Secondary school	Moderate	Yes	Sometime	Moderate	Yes	Always	Not at all	No	No change	Yes	No	Negative	Negative	Mild	None	Negative	2	0	1	0	0	0	0	0	3	6	0	0	0	0	0	0	1	1
1675	13	Female	Sylhet	Secondary school	Moderate	Yes	Always	Moderate	No	Always	Sometime	No	No change	Yes	No	Positive	Positive	Moderate	Moderate	Positive	1	0	1	0	3	3	1	1	3	13	3	3	0	3	3	0	0	12
1677	14	Female	Chittagong	Secondary school	Moderate	Yes	Sometime	Moderate	No	Sometime	Sometime	Sometime	Unaware	Yes	No	Negative	Negative	Mild	Mild	Negative	1	1	1	0	0	1	1	1	1	7	1	0	1	1	1	1	1	6
1681	11	Male	Barisal	Secondary school	Moderate	Yes	Sometime	Moderate	Yes	Not at all	Sometime	No	Loss	No	No	Negative	Negative	None	None	Negative	0	0	0	0	0	0	0	0	0	0	0	0	0	1	1	0	0	2
1731	15	Female	Sylhet	Secondary school	Moderate	No	Always	Moderate	Yes	Not at all	Not at all	No	Unaware	Yes	No	Negative	Negative	Mild	Mild	Negative	0	0	1	1	1	0	0	1	1	5	3	3	0	0	1	2	0	9
1734	14	Female	Sylhet	Secondary school	Moderate	Yes	Always	Moderate	No	Not at all	Sometime	Sometime	Unaware	Yes	No	Negative	Negative	Mild	None	Negative	1	0	2	2	0	1	0	0	1	7	1	0	2	0	1	0	0	4
1735	14	Female	Sylhet	Secondary school	Moderate	Yes	Sometime	Moderate	Yes	Sometime	Not at all	Sometime	Unaware	Yes	No	Negative	Negative	None	None	Negative	1	0	0	0	0	1	0	0	1	3	1	0	0	1	1	0	0	3
1750	12	Male	Sylhet	Secondary school	Moderate	Yes	Always	Moderate	Yes	Not at all	Not at all	Yes	Unaware	Yes	No	Negative	Negative	None	None	Negative	0	0	0	0	0	0	0	0	0	0	0	0	0	0	0	0	0	0
1757	10	Female	Sylhet	Secondary school	Moderate	Yes	Always	Moderate	No	Not at all	Not at all	Sometime	Unaware	Yes	No	Negative	Negative	None	None	Negative	0	0	0	0	0	0	0	0	0	0	0	0	0	0	0	0	0	0
1759	12	Male	Barisal	Secondary school	Moderate	Yes	Always	Moderate	No	Not at all	Not at all	No	Loss	Yes	No	Negative	Negative	None	None	Negative	0	0	0	0	0	0	0	0	0	0	0	0	0	0	0	0	0	0
1801	14	Male	Sylhet	Secondary school	Moderate	Yes	Sometime	Moderate	Yes	Not at all	Not at all	Yes	No change	Yes	No	Negative	Negative	Mild	None	Negative	0	1	1	0	0	0	0	3	3	8	0	0	0	0	1	0	0	1
1807	14	Male	Sylhet	Secondary school	Moderate	Yes	Always	Moderate	No	Sometime	Not at all	Sometime	Loss	Yes	No	Negative	Negative	Mild	None	Negative	1	1	1	0	0	3	0	1	0	7	0	0	0	0	0	0	0	0
1816	19	Male	Dhaka	Higher secondary school	Moderate	Yes	Not at all	Moderate	Yes	Always	Not at all	No	No change	No	Yes	Positive	Negative	Moderate	Mild	Negative	2	0	0	1	0	0	3	3	3	12	0	1	0	3	0	0	2	6
1825	14	Male	Rajshahi	Secondary school	Moderate	Yes	Always	Bad	Yes	Always	Always	Sometime	Unaware	Yes	No	Positive	Positive	Severe	Moderate	Positive	1	0	2	0	3	3	3	3	2	17	3	3	2	1	3	1	0	13
1826	16	Female	Sylhet	Secondary school	Moderate	Yes	Always	Good	No	Always	Always	No	No change	Yes	Yes	Negative	Negative	Mild	Mild	Negative	1	1	1	0	0	3	0	0	3	9	0	3	1	0	3	1	0	8
1830	13	Male	Sylhet	Secondary school	Moderate	Yes	Always	Moderate	Yes	Sometime	Not at all	Sometime	No change	Yes	No	Negative	Negative	None	None	Negative	0	0	0	0	0	0	0	0	0	0	0	0	1	0	0	0	0	1
1831	13	Male	Dhaka	Secondary school	Moderate	Yes	Always	Moderate	Yes	Sometime	Not at all	Yes	Gain	Yes	No	Negative	Negative	None	None	Negative	0	2	0	0	0	1	0	0	0	3	1	0	1	0	0	0	0	2
1855	14	Male	Sylhet	Secondary school	Moderate	Yes	Sometime	Moderate	Yes	Always	Not at all	Sometime	Gain	Yes	No	Negative	Negative	Mild	Mild	Negative	1	1	0	0	0	1	0	2	1	6	2	1	3	0	2	0	0	8
1897	12	Female	Sylhet	Secondary school	Moderate	Yes	Always	Moderate	No	Always	Not at all	No	No change	Yes	No	Negative	Negative	None	None	Negative	0	0	0	0	0	1	0	1	0	2	0	0	0	0	1	0	0	1
1903	12	Female	Dhaka	Secondary school	Moderate	Yes	Always	Moderate	Yes	Sometime	Not at all	Sometime	Loss	No	No	Negative	Negative	None	Mild	Negative	0	0	0	2	0	0	0	0	0	2	2	1	0	0	0	2	0	5
1904	12	Female	Dhaka	Secondary school	Moderate	Yes	Always	Moderate	No	Not at all	Not at all	Sometime	Loss	No	No	Negative	Negative	None	Mild	Negative	0	0	0	2	0	0	0	0	0	2	2	1	0	0	0	2	0	5
1919	16	Male	Dhaka	Secondary school	Moderate	Yes	Always	Good	Yes	Sometime	Not at all	No	No change	Yes	No	Negative	Negative	None	None	Negative	0	3	0	0	0	0	0	0	0	3	0	0	0	0	0	0	0	0
1935	13	Male	Barisal	Secondary school	Moderate	Yes	Always	Moderate	No	Not at all	Not at all	No	Unaware	No	No	Negative	Negative	None	None	Negative	0	0	0	0	0	0	0	0	0	0	0	0	0	0	0	0	0	0
1960	15	Male	Barisal	Secondary school	Moderate	No	Always	Bad	Yes	Sometime	Not at all	No	Unaware	Yes	No	Negative	Negative	Mild	None	Negative	1	1	2	0	0	1	0	2	1	8	0	1	0	1	0	0	1	3
1963	15	Female	Rajshahi	Secondary school	Moderate	Yes	Not at all	Moderate	Yes	Always	Not at all	Sometime	Unaware	Yes	No	Positive	Positive	Extremely severe	Moderate	Positive	2	3	2	1	3	3	2	2	2	20	3	3	1	3	2	1	0	13
1969	16	Female	Rajshahi	Secondary school	Moderate	No	Always	Moderate	No	Sometime	Always	Sometime	No change	No	Yes	Positive	Negative	Moderate	Mild	Negative	1	2	1	3	0	1	0	1	1	10	1	3	3	0	0	0	1	8
1978	18	Female	Rajshahi	Higher secondary school	Moderate	Yes	Always	Moderate	No	Always	Sometime	Yes	Loss	No	No	Negative	Negative	None	None	Negative	0	0	0	0	0	1	0	2	1	4	1	1	0	0	1	0	0	3
1982	13	Male	Barisal	Secondary school	Moderate	Yes	Sometime	Moderate	No	Always	Always	Yes	Unaware	No	Yes	Positive	Positive	Extremely severe	Severe	Positive	3	3	3	2	3	3	3	3	3	26	2	3	3	2	3	3	0	16
1995	17	Male	Dhaka	Higher secondary school	Moderate	Yes	Always	Moderate	Yes	Sometime	Not at all	No	Unaware	Yes	No	Negative	Negative	Mild	None	Negative	1	1	1	0	0	0	0	0	2	5	1	0	0	0	0	0	0	1
2012	12	Male	Sylhet	Secondary school	Moderate	Yes	Always	Moderate	No	Sometime	Sometime	Sometime	No change	Yes	No	Negative	Negative	None	None	Negative	0	0	1	0	1	1	1	0	0	4	1	0	0	0	0	0	0	1
2014	14	Male	Dhaka	Secondary school	Moderate	Yes	Always	Good	Yes	Not at all	Sometime	Yes	No change	Yes	Yes	Negative	Negative	None	None	Negative	0	1	0	0	0	1	0	0	1	3	0	0	0	1	0	0	1	2
2015	15	Female	Sylhet	Secondary school	Moderate	Yes	Always	Moderate	No	Always	Sometime	Yes	Unaware	No	No	Positive	Positive	Severe	Moderate	Positive	3	2	2	1	1	3	1	1	2	16	3	3	2	3	2	0	0	13
2021	17	Female	Chittagong	Higher secondary school	Moderate	Yes	Always	Bad	No	Always	Sometime	Sometime	Unaware	No	No	Positive	Positive	Severe	Moderate	Positive	3	0	3	1	0	2	3	3	3	18	3	1	1	3	3	1	0	12
2027	16	Female	Mymensingh	Higher secondary school	Moderate	Yes	Always	Bad	No	Always	Not at all	No	Unaware	No	Yes	Positive	Negative	Severe	Mild	Negative	3	3	3	0	3	0	3	1	3	19	1	1	0	1	3	0	0	6
2030	14	Female	Dhaka	Secondary school	Moderate	Yes	Sometime	Bad	No	Sometime	Not at all	Sometime	Unaware	Yes	No	Negative	Negative	None	None	Negative	0	0	0	1	0	0	0	0	0	1	0	1	1	0	0	0	0	2
2067	15	Male	Sylhet	Secondary school	Moderate	Yes	Always	Bad	Yes	Always	Not at all	Yes	Unaware	Yes	No	Negative	Negative	Mild	None	Negative	0	0	1	0	0	1	1	1	1	5	1	2	0	0	1	0	0	4
2080	15	Male	Sylhet	Secondary school	Moderate	Yes	Always	Bad	Yes	Not at all	Sometime	Yes	Unaware	Yes	No	Negative	Negative	None	None	Negative	0	0	0	0	0	0	0	0	0	0	0	0	0	0	0	0	0	0
2083	14	Male	Barisal	Secondary school	Moderate	Yes	Always	Moderate	No	Sometime	Not at all	Sometime	Unaware	No	No	Negative	Negative	None	None	Negative	1	1	0	0	0	0	0	0	0	2	0	0	0	0	0	0	0	0
2086	15	Female	Sylhet	Secondary school	Moderate	Yes	Always	Moderate	No	Always	Not at all	No	No change	Yes	No	Negative	Negative	None	None	Negative	0	0	0	0	0	0	0	0	0	0	1	0	0	0	0	0	0	1
2091	15	Female	Dhaka	Secondary school	Moderate	Yes	Always	Bad	No	Always	Sometime	Yes	Loss	Yes	No	Negative	Negative	Mild	None	Negative	1	1	1	0	0	1	1	0	1	6	1	0	0	0	0	0	0	1
2095	14	Female	Dhaka	Secondary school	Moderate	Yes	Always	Bad	Yes	Always	Not at all	Yes	Unaware	Yes	No	Positive	Negative	Severe	None	Negative	1	1	1	1	2	2	2	2	3	15	1	1	1	0	1	0	0	4
2124	15	Male	Dhaka	Secondary school	Moderate	Yes	Always	Moderate	Yes	Sometime	Not at all	Sometime	Unaware	No	No	Negative	Negative	None	None	Negative	0	1	0	0	0	0	0	0	0	1	0	0	0	0	0	0	0	0
2135	16	Male	Rajshahi	Secondary school	Moderate	No	Always	Moderate	No	Always	Not at all	Sometime	No change	No	No	Negative	Negative	Mild	Mild	Negative	0	2	1	2	2	1	0	0	1	9	1	1	0	1	2	2	1	8
2141	16	Male	Dhaka	Secondary school	Moderate	Yes	Always	Moderate	Yes	Always	Sometime	Sometime	Loss	Yes	No	Negative	Negative	Mild	Mild	Negative	1	1	1	1	1	1	1	1	1	9	1	1	1	1	1	1	1	7
2144	18	Male	Barisal	Secondary school	Moderate	No	Always	Bad	No	Always	Not at all	Sometime	Unaware	Yes	No	Negative	Negative	Mild	None	Negative	0	0	3	0	1	0	1	0	0	5	0	0	0	0	1	0	1	2
2149	17	Female	Chittagong	Higher secondary school	Moderate	Yes	Sometime	Good	Yes	Always	Not at all	Sometime	No change	Yes	No	Positive	Negative	Moderate	Mild	Negative	3	2	2	0	1	0	2	0	1	11	1	3	0	0	2	0	0	6
2166	14	Male	Sylhet	Secondary school	Moderate	Yes	Always	Moderate	Yes	Always	Not at all	No	Loss	Yes	No	Negative	Negative	None	None	Negative	0	0	0	0	0	0	0	0	0	0	0	0	0	0	0	0	0	0
2168	13	Female	Chittagong	Secondary school	Moderate	Yes	Sometime	Moderate	Yes	Sometime	Not at all	Sometime	Unaware	No	No	Negative	Negative	None	None	Negative	0	0	0	0	0	1	0	0	0	1	0	0	1	0	0	0	0	1
2175	15	Male	Sylhet	Secondary school	Moderate	Yes	Always	Moderate	Yes	Not at all	Always	Yes	Unaware	Yes	No	Negative	Negative	None	None	Negative	1	0	1	0	0	0	1	0	0	3	1	0	0	0	1	0	0	2
2220	17	Male	Dhaka	Secondary school	Moderate	No	Always	Moderate	No	Sometime	Not at all	Yes	Unaware	Yes	No	Negative	Negative	None	None	Negative	0	0	0	0	0	0	0	0	0	0	0	0	0	0	0	0	0	0
2231	14	Male	Dhaka	Secondary school	Moderate	Yes	Always	Bad	No	Always	Not at all	Sometime	Gain	Yes	No	Negative	Negative	Mild	Mild	Negative	1	0	0	0	0	1	0	1	2	5	1	3	1	0	0	0	0	5
2236	13	Female	Sylhet	Secondary school	Moderate	Yes	Always	Moderate	No	Sometime	Not at all	Sometime	Unaware	Yes	No	Negative	Negative	None	None	Negative	0	1	0	0	0	0	0	0	1	2	0	1	0	0	0	0	0	1
2242	11	Male	Barisal	Secondary school	Moderate	Yes	Always	Moderate	Yes	Sometime	Sometime	No	Unaware	Yes	No	Negative	Negative	None	None	Negative	0	0	0	0	0	0	0	0	0	0	0	0	2	0	2	0	0	4
2249	14	Male	Barisal	Secondary school	Moderate	Yes	Always	Bad	Yes	Sometime	Not at all	Yes	Gain	Yes	No	Positive	Negative	Moderate	Mild	Negative	3	2	1	0	1	3	1	0	1	12	1	1	1	2	1	0	0	6
2250	13	Male	Chittagong	Secondary school	Moderate	Yes	Always	Moderate	No	Sometime	Not at all	Sometime	Unaware	Yes	No	Negative	Negative	None	None	Negative	0	3	0	0	0	0	0	0	0	3	0	0	0	0	0	0	0	0
2262	16	Female	Sylhet	Secondary school	Moderate	No	Always	Moderate	Yes	Sometime	Not at all	Yes	Unaware	Yes	No	Negative	Negative	None	None	Negative	1	0	0	0	0	0	0	1	1	3	1	1	1	0	1	0	0	4
2264	13	Female	Sylhet	Secondary school	Moderate	Yes	Not at all	Bad	Yes	Always	Sometime	Yes	Loss	Yes	No	Positive	Negative	Moderate	None	Negative	1	3	1	0	3	1	1	1	1	12	0	1	0	0	1	0	0	2
2269	13	Female	Sylhet	Secondary school	Moderate	Yes	Always	Bad	Yes	Not at all	Not at all	Yes	Loss	No	No	Negative	Negative	None	None	Negative	0	0	0	0	0	0	0	0	0	0	0	0	0	0	0	0	0	0
2296	16	Female	Sylhet	Secondary school	Moderate	No	Always	Good	No	Always	Not at all	No	Loss	No	No	Negative	Negative	Mild	Mild	Negative	3	0	1	0	0	0	2	1	1	8	3	0	1	0	0	3	0	7
2302	12	Male	Sylhet	Secondary school	Moderate	Yes	Always	Moderate	Yes	Sometime	Not at all	Sometime	Loss	Yes	No	Negative	Negative	None	None	Negative	1	1	0	0	0	0	0	0	0	2	0	0	0	0	0	0	0	0
2342	16	Female	Dhaka	Secondary school	Moderate	Yes	Always	Moderate	No	Sometime	Not at all	Sometime	Unaware	Yes	No	Negative	Negative	None	None	Negative	0	0	0	0	0	1	0	1	0	2	1	1	1	0	1	0	0	4
2378	16	Female	Rajshahi	Secondary school	Moderate	No	Always	Moderate	Yes	Always	Not at all	Sometime	Gain	No	No	Negative	Positive	Mild	Moderate	Negative	1	3	2	0	0	1	0	1	1	9	1	3	3	3	3	0	0	13
2403	17	Male	Rangpur	Secondary school	Moderate	Yes	Always	Bad	Yes	Sometime	Sometime	Yes	Loss	Yes	No	Negative	Negative	Mild	None	Negative	1	1	1	1	0	0	0	1	0	5	1	2	0	0	0	0	0	3
2404	13	Male	Sylhet	Secondary school	Moderate	Yes	Always	Moderate	No	Always	Not at all	Sometime	Unaware	Yes	No	Negative	Negative	Mild	None	Negative	1	1	3	0	0	0	1	0	1	7	0	1	1	0	0	0	0	2
2406	14	Male	Barisal	Secondary school	Moderate	Yes	Always	Moderate	No	Sometime	Not at all	Yes	Unaware	Yes	No	Negative	Negative	None	None	Negative	0	0	0	0	0	0	0	0	0	0	0	0	0	0	0	0	0	0
2407	14	Male	Barisal	Secondary school	Moderate	Yes	Always	Moderate	Yes	Always	Not at all	Yes	Unaware	Yes	No	Negative	Negative	None	None	Negative	0	0	0	0	0	0	0	0	0	0	0	0	0	0	0	0	0	0
2409	15	Female	Barisal	Secondary school	Moderate	No	Sometime	Bad	Yes	Always	Not at all	Sometime	Loss	No	No	Positive	Positive	Extremely severe	Moderate	Positive	3	2	2	0	1	3	3	3	3	20	0	1	3	3	3	0	0	10
2415	11	Male	Barisal	Secondary school	Moderate	Yes	Always	Good	Yes	Sometime	Not at all	Sometime	Gain	No	No	Negative	Negative	Mild	Mild	Negative	1	1	0	0	1	2	0	1	0	6	2	1	2	0	1	0	0	6
2419	11	Male	Sylhet	Secondary school	Moderate	Yes	Always	Moderate	No	Sometime	Sometime	Sometime	No change	No	No	Negative	Negative	Mild	None	Negative	1	0	1	0	1	3	0	1	1	8	0	0	1	3	0	0	0	4
2425	14	Female	Sylhet	Secondary school	Moderate	Yes	Always	Moderate	No	Sometime	Not at all	No	No change	No	No	Negative	Negative	None	None	Negative	0	0	1	0	0	0	0	0	0	1	0	0	0	0	0	0	0	0
2426	14	Female	Sylhet	Secondary school	Moderate	Yes	Always	Moderate	Yes	Sometime	Not at all	No	No change	No	No	Negative	Negative	None	None	Negative	0	0	0	0	0	0	0	0	0	0	0	0	0	0	0	0	0	0
2427	14	Female	Sylhet	Secondary school	Moderate	Yes	Always	Moderate	No	Sometime	Not at all	No	No change	No	No	Negative	Negative	None	None	Negative	0	0	0	0	0	0	0	0	0	0	0	0	0	0	0	0	0	0
2455	17	Male	Dhaka	Secondary school	Moderate	Yes	Always	Bad	Yes	Always	Not at all	Yes	Unaware	No	No	Negative	Negative	Mild	Mild	Negative	1	0	1	1	1	1	0	1	1	7	2	1	1	0	2	1	0	7
2475	16	Female	Dhaka	Secondary school	Moderate	Yes	Always	Bad	No	Always	Not at all	Yes	Loss	Yes	No	Negative	Negative	Mild	None	Negative	3	3	1	0	0	0	0	0	0	7	0	0	0	0	0	0	0	0
2487	16	Male	Barisal	Secondary school	Moderate	Yes	Always	Moderate	Yes	Always	Sometime	No	Loss	Yes	No	Negative	Negative	None	None	Negative	0	0	0	1	0	0	0	0	0	1	1	1	0	0	0	0	0	2
2488	17	Male	Rajshahi	Higher secondary school	Moderate	Yes	Not at all	Bad	No	Sometime	Not at all	Sometime	No change	Yes	No	Negative	Negative	Mild	Mild	Negative	1	3	1	1	0	1	0	2	0	9	2	3	0	2	2	0	0	9
2492	13	Male	Rajshahi	Secondary school	Moderate	Yes	Not at all	Moderate	No	Always	Not at all	No	Loss	No	No	Positive	Positive	Extremely severe	Moderate	Positive	3	0	3	3	3	3	3	2	1	21	3	2	2	0	3	2	0	12
2506	17	Female	Barisal	Secondary school	Moderate	Yes	Always	Bad	No	Always	Sometime	Sometime	Unaware	Yes	No	Positive	Negative	Severe	Mild	Negative	1	2	2	1	1	2	3	2	2	16	1	1	1	1	1	1	0	6
2507	18	Female	Dhaka	Higher secondary school	Moderate	Yes	Not at all	Good	Yes	Not at all	Not at all	Sometime	Unaware	No	No	Negative	Positive	Mild	Moderate	Negative	1	1	0	3	0	1	0	2	1	9	3	3	3	0	1	2	0	12
2509	17	Female	Rajshahi	Secondary school	Moderate	No	Always	Moderate	Yes	Always	Sometime	Sometime	Unaware	Yes	No	Negative	Negative	Mild	Mild	Negative	1	1	1	0	0	2	0	2	2	9	2	2	2	0	0	0	0	6
2510	17	Female	Chittagong	Higher secondary school	Moderate	Yes	Not at all	Bad	Yes	Always	Not at all	Sometime	Unaware	No	Yes	Positive	Positive	Moderate	Moderate	Positive	1	2	2	1	0	1	0	3	3	13	3	3	3	1	3	1	0	14
2515	11	Male	Barisal	Secondary school	Moderate	Yes	Always	Moderate	No	Not at all	Not at all	Sometime	Unaware	No	No	Negative	Negative	None	None	Negative	0	1	0	0	0	0	0	1	0	2	0	0	0	0	0	0	0	0
2517	16	Female	Dhaka	Higher secondary school	Moderate	Yes	Always	Moderate	Yes	Always	Not at all	Yes	Unaware	Yes	No	Positive	Negative	Moderate	Mild	Negative	3	3	3	2	1	1	0	0	0	13	2	0	0	1	3	0	1	7
2518	15	Male	Khulna	Secondary school	Moderate	Yes	Always	Moderate	Yes	Sometime	Not at all	Yes	Unaware	Yes	No	Negative	Negative	None	None	Negative	0	3	0	0	0	0	0	0	0	3	0	0	0	0	0	3	0	3
2519	14	Male	Khulna	Secondary school	Moderate	Yes	Always	Moderate	No	Sometime	Not at all	Yes	Unaware	Yes	No	Negative	Negative	None	None	Negative	0	3	0	0	0	0	0	1	0	4	0	0	0	0	0	3	0	3
2521	17	Female	Chittagong	Higher secondary school	Moderate	Yes	Always	Moderate	No	Sometime	Not at all	Yes	Gain	Yes	No	Negative	Negative	Mild	Mild	Negative	1	0	2	1	1	0	1	0	3	9	1	1	2	2	2	0	0	8
2533	15	Female	Sylhet	Secondary school	Moderate	No	Not at all	Moderate	No	Sometime	Not at all	Yes	Unaware	No	No	Negative	Negative	None	None	Negative	0	0	0	0	0	0	0	1	0	1	0	2	0	0	0	0	0	2
2541	15	Female	Sylhet	Secondary school	Moderate	Yes	Sometime	Bad	No	Always	Always	No	Loss	Yes	No	Positive	Negative	Moderate	None	Negative	3	3	3	0	0	3	0	1	1	14	0	0	0	0	0	0	0	0
2552	15	Male	Rajshahi	Secondary school	Moderate	Yes	Always	Good	No	Not at all	Not at all	No	Unaware	Yes	No	Negative	Negative	Mild	None	Negative	1	0	2	0	0	1	0	0	2	6	2	0	0	1	0	1	0	4
2558	12	Female	Sylhet	Secondary school	Moderate	Yes	Always	Good	No	Sometime	Not at all	Sometime	Loss	Yes	No	Negative	Negative	None	None	Negative	1	0	0	0	0	0	0	0	1	2	0	0	0	0	0	0	0	0
2565	12	Male	Sylhet	Secondary school	Moderate	Yes	Always	Moderate	No	Not at all	Not at all	Yes	Loss	Yes	No	Negative	Negative	None	None	Negative	0	0	0	0	0	0	0	0	0	0	0	0	0	0	0	0	0	0
2567	15	Male	Dhaka	Secondary school	Moderate	No	Not at all	Moderate	No	Sometime	Sometime	No	No change	Yes	Yes	Positive	Negative	Moderate	None	Negative	1	1	1	0	1	2	1	2	1	10	1	0	1	0	0	0	0	2
2594	15	Male	Rangpur	Secondary school	Moderate	No	Not at all	Bad	Yes	Always	Always	Sometime	No change	No	No	Positive	Positive	Moderate	Moderate	Positive	1	1	2	2	2	0	3	1	2	14	3	2	3	1	1	0	1	11
2597	14	Female	Sylhet	Secondary school	Moderate	Yes	Always	Bad	No	Always	Sometime	Sometime	Unaware	Yes	No	Negative	Negative	Mild	Mild	Negative	1	1	1	0	1	1	1	1	1	8	3	1	1	0	1	1	0	7
2671	12	Male	Sylhet	Secondary school	Moderate	Yes	Always	Moderate	Yes	Sometime	Sometime	Sometime	Unaware	No	No	Negative	Negative	None	None	Negative	0	0	0	0	0	0	0	0	0	0	0	0	0	0	0	0	0	0
2679	15	Female	Chittagong	Secondary school	Moderate	Yes	Always	Good	No	Always	Not at all	No	Unaware	Yes	No	Negative	Negative	None	None	Negative	0	1	0	0	0	0	0	1	0	2	1	0	1	0	0	0	0	2
2702	14	Male	Dhaka	Secondary school	Moderate	Yes	Always	Moderate	No	Not at all	Not at all	Sometime	Unaware	Yes	No	Negative	Negative	None	None	Negative	1	1	1	0	0	0	0	1	0	4	0	0	0	0	0	0	0	0
2703	12	Female	Sylhet	Secondary school	Moderate	Yes	Always	Moderate	Yes	Sometime	Not at all	Yes	No change	Yes	No	Negative	Negative	None	None	Negative	0	1	1	0	0	0	0	0	0	2	0	0	0	0	0	0	0	0
2707	15	Male	Dhaka	Secondary school	Moderate	Yes	Always	Moderate	Yes	Not at all	Not at all	No	Loss	Yes	No	Negative	Negative	None	None	Negative	1	0	0	0	0	0	1	0	0	2	0	0	0	0	0	0	0	0
2710	15	Male	Dhaka	Secondary school	Moderate	Yes	Always	Moderate	No	Sometime	Not at all	Sometime	No change	Yes	No	Negative	Negative	None	None	Negative	1	1	0	0	0	1	1	0	0	4	1	0	0	0	1	0	0	2
2713	14	Male	Sylhet	Secondary school	Moderate	Yes	Always	Bad	No	Sometime	Not at all	No	Unaware	No	No	Negative	Negative	None	None	Negative	0	0	0	0	0	0	0	1	0	1	0	0	0	0	1	0	0	1
2716	19	Female	Mymensingh	Higher secondary school	Moderate	No	Sometime	Moderate	Yes	Not at all	Not at all	Yes	Loss	Yes	No	Negative	Negative	None	None	Negative	1	0	0	0	0	0	0	0	0	1	0	0	0	0	0	0	0	0
2722	12	Female	Sylhet	Secondary school	Moderate	Yes	Always	Moderate	No	Always	Always	Sometime	No change	No	No	Negative	Negative	None	None	Negative	0	0	0	0	0	0	0	1	0	1	0	0	1	0	0	0	0	1
2750	15	Female	Dhaka	Secondary school	Moderate	Yes	Sometime	Moderate	Yes	Always	Not at all	No	No change	Yes	No	Positive	Positive	Severe	Severe	Positive	3	3	3	2	1	1	0	1	3	17	3	3	3	2	1	0	3	15
2762	13	Male	Barisal	Secondary school	Moderate	Yes	Sometime	Bad	No	Sometime	Not at all	Yes	Unaware	Yes	No	Negative	Negative	None	None	Negative	0	0	0	0	2	0	0	1	0	3	0	0	0	0	0	0	0	0
2771	14	Female	Sylhet	Secondary school	Moderate	Yes	Always	Good	No	Sometime	Not at all	No	Loss	Yes	No	Negative	Negative	None	None	Negative	0	1	0	0	0	0	0	0	0	1	0	0	0	0	0	0	0	0
2773	17	Female	Rajshahi	Higher secondary school	Moderate	Yes	Always	Moderate	No	Always	Not at all	Sometime	Unaware	Yes	No	Positive	Positive	Extremely severe	Severe	Positive	3	3	3	2	1	3	1	3	3	22	3	3	3	2	3	2	0	16
2811	14	Male	Chittagong	Secondary school	Moderate	Yes	Always	Moderate	Yes	Always	Not at all	No	Unaware	Yes	No	Negative	Negative	None	None	Negative	0	3	0	0	1	0	0	0	0	4	0	0	0	0	1	0	0	1
2816	16	Male	Dhaka	Secondary school	Moderate	Yes	Always	Moderate	No	Always	Always	Yes	Loss	No	No	Positive	Negative	Moderate	Mild	Negative	2	1	1	1	1	2	0	1	1	10	1	0	1	0	3	0	0	5
2822	18	Male	Khulna	Secondary school	Moderate	Yes	Always	Moderate	Yes	Always	Sometime	Yes	Loss	No	No	Positive	Negative	Moderate	None	Negative	1	3	0	0	0	1	3	3	3	14	3	1	0	0	0	0	0	4
2832	15	Male	Dhaka	Secondary school	Moderate	Yes	Always	Bad	No	Sometime	Sometime	Yes	Loss	No	No	Negative	Negative	None	Mild	Negative	0	0	0	0	0	2	0	0	0	2	1	1	0	2	3	0	0	7
2833	12	Male	Sylhet	Secondary school	Moderate	Yes	Always	Good	No	Not at all	Sometime	Yes	Unaware	Yes	No	Negative	Negative	None	None	Negative	0	1	0	0	0	0	0	0	0	1	0	0	0	0	0	0	0	0
2835	14	Male	Barisal	Secondary school	Moderate	Yes	Always	Moderate	No	Always	Not at all	No	Loss	Yes	No	Positive	Negative	Moderate	Mild	Negative	1	1	1	1	1	1	1	1	3	11	1	1	1	1	1	3	0	8
2836	17	Female	Rangpur	Higher secondary school	Moderate	Yes	Always	Moderate	No	Always	Not at all	No	Unaware	Yes	No	Negative	Negative	None	None	Negative	0	2	0	0	0	0	0	0	0	2	0	0	1	0	0	0	0	1
2865	14	Female	Sylhet	Secondary school	Moderate	Yes	Sometime	Moderate	Yes	Not at all	Not at all	No	Unaware	Yes	No	Negative	Negative	None	None	Negative	0	0	0	0	0	0	0	0	0	0	0	0	0	0	0	0	0	0
2870	15	Female	Rajshahi	Secondary school	Moderate	Yes	Always	Bad	No	Always	Not at all	Yes	Unaware	Yes	No	Negative	Negative	Mild	Mild	Negative	2	1	0	0	0	3	0	2	0	8	3	1	1	0	1	1	0	7
2882	15	Female	Sylhet	Secondary school	Moderate	Yes	Always	Good	Yes	Always	Not at all	No	No change	No	No	Negative	Negative	None	None	Negative	0	0	0	0	0	1	1	0	0	2	0	0	0	0	0	0	0	0
2892	14	Female	Sylhet	Secondary school	Moderate	No	Always	Moderate	No	Always	Not at all	No	No change	No	No	Negative	Negative	None	None	Negative	0	0	0	0	0	0	0	0	0	0	0	0	0	0	0	0	0	0
2898	16	Male	Sylhet	Secondary school	Moderate	No	Always	Good	No	Sometime	Not at all	Yes	Loss	Yes	No	Negative	Negative	None	None	Negative	0	0	0	0	0	0	0	0	0	0	0	0	2	0	0	0	0	2
2905	15	Female	Sylhet	Secondary school	Moderate	Yes	Always	Moderate	No	Always	Not at all	Sometime	Loss	Yes	No	Negative	Negative	None	None	Negative	0	0	0	0	0	0	0	0	0	0	0	0	0	0	1	0	0	1
2911	13	Male	Barisal	Secondary school	Moderate	Yes	Always	Moderate	Yes	Not at all	Not at all	Yes	Unaware	Yes	No	Negative	Negative	None	None	Negative	1	3	0	0	0	0	0	0	0	4	0	0	0	0	0	0	0	0
2912	13	Male	Dhaka	Secondary school	Moderate	Yes	Always	Moderate	Yes	Sometime	Always	Sometime	No change	Yes	No	Negative	Negative	Mild	None	Negative	0	0	0	0	3	1	0	2	0	6	0	0	2	0	0	0	0	2
2916	14	Female	Sylhet	Secondary school	Moderate	Yes	Always	Good	Yes	Not at all	Sometime	Yes	Unaware	Yes	No	Negative	Negative	None	None	Negative	0	0	0	0	0	0	0	1	0	1	0	0	0	0	0	0	0	0
2935	13	Male	Sylhet	Secondary school	Moderate	Yes	Always	Moderate	Yes	Not at all	Not at all	No	Unaware	No	No	Negative	Negative	None	None	Negative	1	0	0	0	0	0	0	0	1	2	0	1	1	0	0	1	0	3
2952	14	Female	Sylhet	Secondary school	Moderate	Yes	Sometime	Moderate	Yes	Not at all	Not at all	Sometime	Unaware	Yes	No	Negative	Negative	None	None	Negative	0	0	0	0	0	1	0	2	1	4	0	0	0	0	0	0	0	0
2971	12	Male	Sylhet	Secondary school	Moderate	Yes	Always	Bad	No	Not at all	Not at all	No	No change	Yes	No	Negative	Negative	None	None	Negative	0	1	0	1	1	0	0	1	0	4	0	1	0	0	0	0	0	1
3011	16	Male	Dhaka	Higher secondary school	Moderate	Yes	Always	Moderate	No	Always	Not at all	Yes	Gain	Yes	No	Negative	Negative	None	None	Negative	1	1	0	0	0	0	1	0	0	3	0	0	1	0	1	0	0	2
3017	14	Male	Dhaka	Secondary school	Moderate	Yes	Always	Moderate	No	Not at all	Not at all	Sometime	No change	No	No	Negative	Negative	Mild	None	Negative	0	0	0	2	1	2	1	1	0	7	2	0	1	0	1	0	0	4
3020	12	Male	Barisal	Secondary school	Moderate	Yes	Always	Bad	Yes	Sometime	Not at all	No	Unaware	Yes	No	Negative	Negative	None	None	Negative	0	0	0	1	0	0	0	0	0	1	0	0	0	0	0	0	0	0
3029	12	Female	Sylhet	Secondary school	Moderate	No	Sometime	Bad	No	Always	Not at all	Yes	Unaware	No	No	Negative	Positive	Mild	Moderate	Negative	0	0	0	0	0	3	1	3	1	8	3	3	1	3	3	0	0	13
3049	15	Female	Sylhet	Secondary school	Moderate	Yes	Always	Bad	Yes	Always	Not at all	Sometime	Gain	No	No	Positive	Negative	Severe	None	Negative	2	0	2	2	1	2	1	3	2	15	1	1	0	0	0	0	0	2
3059	17	Female	Dhaka	Higher secondary school	Moderate	No	Always	Moderate	No	Always	Not at all	Sometime	Unaware	No	No	Negative	Negative	Mild	None	Negative	1	1	1	0	0	3	0	0	1	7	0	1	1	0	0	0	0	2
3061	16	Female	Sylhet	Secondary school	Moderate	Yes	Sometime	Good	No	Always	Not at all	Yes	Unaware	Yes	No	Positive	Negative	Moderate	None	Negative	1	1	1	1	0	2	2	1	1	10	1	1	0	1	1	0	0	4
3071	15	Male	Sylhet	Secondary school	Moderate	Yes	Sometime	Good	Yes	Not at all	Always	Yes	Loss	Yes	No	Negative	Negative	None	None	Negative	0	0	0	0	0	0	0	0	0	0	0	3	0	0	0	0	0	3
3072	13	Male	Barisal	Secondary school	Moderate	Yes	Always	Moderate	No	Sometime	Not at all	No	No change	Yes	No	Negative	Negative	None	None	Negative	0	0	0	0	1	0	0	0	0	1	0	0	0	0	0	0	0	0
3076	15	Male	Barisal	Secondary school	Moderate	Yes	Always	Moderate	No	Sometime	Always	Yes	Loss	Yes	Yes	Negative	Negative	None	None	Negative	0	0	1	0	0	0	0	1	0	2	0	0	0	0	0	1	0	1
3089	15	Male	Rajshahi	Secondary school	Moderate	Yes	Sometime	Bad	No	Always	Not at all	Sometime	Unaware	Yes	No	Positive	Negative	Moderate	None	Negative	3	0	1	0	0	0	3	3	1	11	1	0	0	1	0	1	0	3
3105	15	Female	Rajshahi	Secondary school	Moderate	Yes	Always	Moderate	No	Always	Sometime	Yes	Unaware	No	Yes	Positive	Positive	Severe	Moderate	Positive	3	1	2	1	1	3	0	3	2	16	2	3	0	1	3	2	2	13
3111	15	Female	Rangpur	Secondary school	Moderate	Yes	Sometime	Moderate	Yes	Sometime	Always	No	No change	Yes	Yes	Negative	Negative	Mild	Mild	Negative	2	0	2	1	2	0	2	0	0	9	2	0	2	0	1	2	1	8
3148	12	Male	Sylhet	Secondary school	Moderate	Yes	Always	Moderate	Yes	Always	Not at all	No	Unaware	No	Yes	Negative	Negative	None	None	Negative	0	0	0	0	0	0	0	0	0	0	0	0	0	0	0	0	0	0
3150	14	Female	Sylhet	Secondary school	Moderate	Yes	Sometime	Bad	No	Always	Sometime	Yes	Loss	Yes	No	Positive	Negative	Severe	Mild	Negative	3	2	1	1	0	3	1	2	3	16	1	3	0	0	1	3	1	9
3151	14	Female	Sylhet	Secondary school	Moderate	Yes	Sometime	Bad	Yes	Always	Sometime	Yes	Loss	Yes	No	Positive	Negative	Moderate	Mild	Negative	2	1	1	1	0	2	1	2	1	11	1	2	0	1	1	2	1	8
3154	16	Female	Sylhet	Secondary school	Moderate	Yes	Always	Moderate	No	Sometime	Sometime	Yes	Gain	Yes	No	Positive	Negative	Moderate	None	Negative	1	1	0	0	0	3	1	3	1	10	0	1	0	0	0	0	0	1
3162	15	Male	Rangpur	Secondary school	Moderate	Yes	Always	Bad	Yes	Not at all	Not at all	Yes	Loss	Yes	No	Negative	Negative	None	None	Negative	0	0	0	0	0	0	0	0	0	0	0	0	0	0	0	0	0	0
3173	16	Male	Khulna	Secondary school	Moderate	No	Always	Bad	Yes	Always	Sometime	No	Unaware	No	No	Positive	Positive	Severe	Severe	Positive	3	0	1	1	1	2	3	3	2	16	3	3	2	3	0	3	3	17
3181	14	Female	Sylhet	Secondary school	Moderate	Yes	Always	Good	No	Always	Not at all	Sometime	No change	Yes	No	Negative	Negative	None	None	Negative	0	0	0	0	0	1	0	0	0	1	0	0	0	0	0	0	0	0
3182	14	Female	Sylhet	Secondary school	Moderate	Yes	Sometime	Good	No	Not at all	Not at all	Sometime	No change	Yes	No	Negative	Negative	None	None	Negative	0	0	0	0	0	1	0	0	0	1	1	0	0	0	0	0	0	1
3188	15	Male	Dhaka	Secondary school	Moderate	Yes	Not at all	Moderate	Yes	Sometime	Not at all	Yes	Unaware	Yes	No	Negative	Negative	Mild	Mild	Negative	0	1	1	0	1	3	0	2	1	9	2	1	1	2	2	1	0	9
3191	17	Female	Rangpur	Secondary school	Moderate	Yes	Always	Moderate	Yes	Sometime	Not at all	No	No change	Yes	No	Negative	Negative	None	None	Negative	0	0	0	0	0	0	0	0	0	0	0	0	0	0	0	0	0	0
3192	15	Female	Sylhet	Secondary school	Moderate	Yes	Always	Moderate	No	Always	Not at all	Sometime	Loss	No	No	Negative	Negative	None	None	Negative	1	0	1	0	0	0	0	1	0	3	1	0	1	1	1	0	0	4
3212	12	Female	Sylhet	Secondary school	Moderate	Yes	Not at all	Bad	Yes	Sometime	Not at all	No	Unaware	No	No	Negative	Negative	Mild	None	Negative	0	0	0	0	2	1	1	1	3	8	1	0	1	0	0	0	0	2
3219	13	Female	Sylhet	Secondary school	Moderate	Yes	Always	Bad	Yes	Sometime	Not at all	No	Unaware	No	No	Negative	Negative	None	None	Negative	0	0	0	0	0	0	0	0	0	0	1	0	0	0	0	0	0	1
3227	18	Male	Khulna	Higher secondary school	Moderate	No	Sometime	Moderate	No	Not at all	Sometime	No	Unaware	No	No	Negative	Negative	None	None	Negative	0	0	0	0	0	0	0	0	0	0	0	0	0	0	0	0	0	0
3233	12	Male	Sylhet	Secondary school	Moderate	Yes	Always	Bad	No	Always	Not at all	Sometime	Unaware	No	No	Negative	Negative	None	None	Negative	0	0	0	0	0	0	3	0	0	3	0	0	0	0	0	0	0	0
3236	12	Male	Chittagong	Secondary school	Moderate	No	Sometime	Bad	No	Always	Sometime	Yes	No change	No	No	Negative	Positive	Mild	Moderate	Negative	2	0	3	0	0	0	0	1	2	8	0	0	3	3	3	0	1	10
3242	12	Male	Dhaka	Secondary school	Moderate	Yes	Always	Bad	No	Not at all	Not at all	Yes	Unaware	No	No	Negative	Negative	None	None	Negative	0	1	0	0	0	0	0	0	0	1	0	0	0	0	0	0	0	0
3256	14	Male	Sylhet	Secondary school	Moderate	Yes	Always	Moderate	Yes	Not at all	Not at all	No	Unaware	No	No	Negative	Negative	None	None	Negative	1	1	0	0	0	1	0	0	0	3	0	0	0	0	0	0	0	0
3259	14	Female	Chittagong	Secondary school	Moderate	Yes	Always	Moderate	Yes	Sometime	Always	Yes	Unaware	No	No	Positive	Negative	Moderate	Mild	Negative	2	1	3	0	1	2	0	1	1	11	1	1	1	0	1	1	0	5
3263	13	Female	Dhaka	Secondary school	Moderate	Yes	Always	Moderate	No	Not at all	Not at all	Yes	Loss	No	No	Negative	Negative	None	None	Negative	0	0	0	0	0	0	0	0	0	0	0	0	0	0	0	0	0	0
3278	13	Female	Sylhet	Secondary school	Moderate	Yes	Always	Moderate	No	Not at all	Not at all	Sometime	Loss	No	No	Negative	Negative	None	None	Negative	0	0	0	0	0	0	0	0	0	0	1	1	1	0	1	0	0	4
3294	15	Female	Dhaka	Secondary school	Moderate	No	Always	Bad	No	Sometime	Not at all	Yes	Loss	No	No	Positive	Negative	Moderate	Mild	Negative	2	2	1	0	0	3	0	3	2	13	1	3	1	1	0	0	3	9
3308	15	Male	Rajshahi	Secondary school	Moderate	Yes	Always	Moderate	No	Sometime	Sometime	Sometime	No change	No	No	Negative	Negative	None	None	Negative	0	0	0	0	0	0	0	1	0	1	0	0	0	0	0	0	0	0
3323	14	Female	Sylhet	Secondary school	Moderate	No	Always	Moderate	No	Always	Sometime	Sometime	Unaware	No	No	Negative	Negative	None	None	Negative	1	1	0	0	0	0	0	0	0	2	0	0	0	0	1	0	0	1
3331	15	Male	Barisal	Secondary school	Moderate	Yes	Always	Moderate	Yes	Always	Not at all	Sometime	Unaware	No	No	Negative	Negative	None	None	Negative	0	0	0	0	0	0	0	0	0	0	0	0	0	0	0	0	0	0
3341	17	Female	Chittagong	Secondary school	Moderate	No	Always	Moderate	Yes	Sometime	Not at all	No	Loss	No	No	Negative	Negative	Mild	Mild	Negative	1	0	2	0	1	0	0	1	2	7	3	0	0	0	2	0	0	5
3342	17	Female	Chittagong	Secondary school	Moderate	Yes	Always	Bad	No	Always	Always	Yes	Unaware	No	No	Negative	Negative	None	None	Negative	0	0	0	0	0	0	0	0	0	0	0	0	3	0	0	0	0	3
3366	16	Female	Rajshahi	Secondary school	Moderate	Yes	Always	Moderate	No	Sometime	Not at all	Sometime	Gain	No	No	Positive	Positive	Extremely severe	Severe	Positive	3	3	3	1	1	3	3	3	3	23	3	3	3	3	3	0	0	15
3368	16	Female	Rajshahi	Secondary school	Moderate	Yes	Always	Bad	No	Always	Sometime	Yes	Gain	No	No	Positive	Negative	Moderate	Mild	Negative	2	0	1	1	0	3	1	0	2	10	1	1	2	1	1	0	0	6
3409	16	Male	Chittagong	Secondary school	Moderate	No	Always	Moderate	No	Not at all	Sometime	Yes	Gain	No	No	Negative	Negative	None	None	Negative	0	0	0	0	0	0	0	0	0	0	0	0	0	0	0	0	0	0
3426	13	Male	Sylhet	Secondary school	Moderate	Yes	Always	Moderate	Yes	Sometime	Not at all	No	No change	Yes	No	Negative	Negative	Mild	None	Negative	1	1	0	0	0	3	0	2	0	7	1	0	0	0	1	0	0	2
3428	13	Female	Barisal	Secondary school	Moderate	Yes	Always	Bad	No	Always	Not at all	Sometime	Unaware	Yes	No	Negative	Negative	None	None	Negative	0	1	1	0	0	0	0	1	1	4	0	0	0	0	1	3	0	4
3430	13	Male	Barisal	Secondary school	Moderate	Yes	Sometime	Moderate	No	Not at all	Not at all	No	Unaware	Yes	No	Negative	Negative	None	None	Negative	0	0	1	0	0	0	0	2	0	3	0	1	0	0	1	0	0	2
3440	15	Male	Dhaka	Secondary school	Moderate	Yes	Always	Bad	No	Always	Not at all	Yes	No change	Yes	Yes	Positive	Negative	Moderate	None	Negative	3	3	3	0	0	0	0	0	3	12	0	0	0	0	0	0	0	0
3445	16	Female	Barisal	Secondary school	Moderate	No	Sometime	Bad	No	Always	Not at all	No	Gain	Yes	No	Negative	Negative	None	None	Negative	0	0	0	0	0	0	0	0	0	0	0	1	1	0	0	0	0	2
3449	17	Female	Chittagong	Secondary school	Moderate	Yes	Always	Moderate	Yes	Always	Not at all	Yes	No change	Yes	No	Negative	Negative	Mild	None	Negative	1	1	1	0	0	1	1	2	1	8	0	0	0	0	1	0	0	1
3473	17	Female	Rangpur	Higher secondary school	Moderate	Yes	Always	Moderate	No	Not at all	Not at all	No	Loss	Yes	No	Negative	Negative	None	None	Negative	0	0	0	0	0	0	0	0	0	0	0	0	0	0	0	0	0	0
3477	11	Female	Sylhet	Secondary school	Moderate	Yes	Always	Bad	No	Always	Not at all	Yes	No change	Yes	No	Negative	Negative	None	None	Negative	1	0	1	0	0	0	1	0	0	3	0	1	1	0	0	0	0	2
3486	13	Male	Sylhet	Secondary school	Moderate	No	Always	Bad	No	Sometime	Not at all	Yes	Gain	Yes	No	Positive	Positive	Severe	Moderate	Positive	1	1	3	3	1	3	1	3	3	19	3	2	3	0	3	1	0	12
3490	15	Female	Chittagong	Secondary school	Moderate	Yes	Always	Good	Yes	Not at all	Not at all	No	No change	Yes	No	Negative	Negative	None	None	Negative	0	0	0	0	0	1	0	0	0	1	0	0	0	0	0	0	0	0
3494	15	Male	Sylhet	Secondary school	Moderate	Yes	Always	Bad	Yes	Sometime	Always	Sometime	Gain	No	No	Negative	Negative	Mild	None	Negative	1	1	1	0	0	1	1	0	1	6	0	1	1	0	1	0	0	3
3499	15	Female	Sylhet	Secondary school	Moderate	Yes	Always	Bad	Yes	Always	Not at all	Yes	Unaware	Yes	No	Negative	Negative	Mild	None	Negative	2	0	3	0	0	0	0	1	2	8	1	1	0	0	0	0	0	2
3518	14	Male	Barisal	Secondary school	Moderate	Yes	Sometime	Bad	No	Not at all	Sometime	Sometime	No change	Yes	No	Negative	Negative	None	None	Negative	0	0	0	0	0	0	0	1	1	2	0	0	0	0	1	0	0	1
3522	15	Female	Rajshahi	Secondary school	Moderate	No	Sometime	Moderate	No	Always	Not at all	Sometime	Unaware	Yes	No	Negative	Negative	None	None	Negative	0	0	0	0	0	0	0	0	0	0	1	1	1	0	1	0	0	4
3529	14	Male	Rangpur	Secondary school	Moderate	Yes	Sometime	Moderate	Yes	Sometime	Always	Yes	Unaware	Yes	Yes	Positive	Negative	Moderate	Mild	Negative	0	2	2	0	2	2	0	2	2	12	0	0	2	2	0	0	2	6
3530	15	Male	Rangpur	Secondary school	Moderate	Yes	Not at all	Moderate	No	Sometime	Sometime	Yes	Unaware	Yes	Yes	Positive	Positive	Moderate	Moderate	Positive	0	2	0	2	0	2	2	0	2	10	2	0	3	3	1	0	3	12
3536	15	Male	Rangpur	Secondary school	Moderate	Yes	Sometime	Bad	Yes	Sometime	Not at all	No	Unaware	Yes	No	Negative	Negative	None	None	Negative	0	0	1	0	0	0	1	0	1	3	0	1	0	0	1	0	0	2
3543	13	Female	Rangpur	Secondary school	Moderate	Yes	Always	Bad	No	Sometime	Sometime	Sometime	No change	No	No	Positive	Negative	Moderate	Mild	Negative	1	2	2	1	0	2	3	0	0	11	1	2	1	0	2	2	0	8
3546	11	Female	Sylhet	Secondary school	Moderate	Yes	Always	Good	Yes	Always	Not at all	No	Unaware	Yes	No	Negative	Negative	None	None	Negative	0	0	0	0	0	0	0	0	0	0	0	0	0	0	0	0	0	0
3547	11	Female	Sylhet	Secondary school	Moderate	Yes	Always	Moderate	No	Sometime	Not at all	Yes	No change	Yes	No	Negative	Negative	None	None	Negative	0	0	0	0	0	0	0	0	1	1	0	0	0	0	0	0	0	0
3554	12	Female	Sylhet	Secondary school	Moderate	Yes	Always	Bad	Yes	Not at all	Not at all	Yes	Loss	Yes	No	Negative	Negative	None	None	Negative	0	0	0	0	0	0	0	0	0	0	0	0	0	0	0	0	0	0
3566	15	Male	Chittagong	Secondary school	Moderate	No	Always	Moderate	Yes	Always	Always	Yes	Unaware	Yes	No	Positive	Positive	Moderate	Severe	Positive	3	2	2	0	0	0	3	0	0	10	3	2	3	3	3	1	0	15
3577	14	Male	Barisal	Secondary school	Moderate	Yes	Always	Moderate	No	Sometime	Not at all	Sometime	Unaware	Yes	No	Negative	Negative	None	None	Negative	0	1	0	0	0	0	0	0	1	2	0	0	0	0	0	0	0	0
3579	14	Female	Chittagong	Secondary school	Moderate	Yes	Always	Bad	No	Sometime	Not at all	No	Unaware	Yes	No	Negative	Negative	None	None	Negative	0	0	0	0	0	0	0	0	0	0	0	0	0	0	0	0	0	0
3593	14	Female	Sylhet	Secondary school	Moderate	Yes	Always	Moderate	Yes	Not at all	Not at all	No	Loss	Yes	No	Negative	Negative	None	None	Negative	0	0	0	0	0	0	0	0	0	0	0	0	0	0	0	0	0	0
3594	14	Female	Sylhet	Secondary school	Moderate	Yes	Always	Moderate	No	Always	Not at all	No	Gain	Yes	No	Negative	Negative	Mild	None	Negative	0	0	0	0	0	2	0	2	3	7	0	2	2	0	0	0	0	4
3628	16	Female	Rajshahi	Secondary school	Moderate	Yes	Always	Moderate	Yes	Always	Always	Yes	Loss	Yes	Yes	Negative	Negative	Mild	None	Negative	1	1	1	1	1	1	1	1	1	9	1	0	0	0	1	0	0	2
3635	15	Female	Sylhet	Secondary school	Moderate	Yes	Always	Moderate	Yes	Sometime	Sometime	Yes	Unaware	Yes	No	Negative	Negative	None	None	Negative	0	0	0	0	0	0	0	0	0	0	0	0	0	0	0	0	0	0
3645	19	Female	Chittagong	Higher secondary school	Moderate	Yes	Always	Bad	Yes	Always	Sometime	Yes	Unaware	Yes	No	Negative	Negative	None	None	Negative	0	1	0	0	0	1	0	0	1	3	0	1	0	0	0	0	0	1
3646	19	Female	Chittagong	Higher secondary school	Moderate	Yes	Always	Bad	Yes	Always	Not at all	Yes	Gain	No	No	Negative	Negative	None	None	Negative	0	0	0	0	0	0	0	0	0	0	2	0	1	0	1	0	0	4
3660	14	Female	Chittagong	Secondary school	Moderate	Yes	Always	Moderate	No	Sometime	Always	Yes	Unaware	Yes	No	Negative	Negative	None	None	Negative	3	0	0	0	0	0	0	1	0	4	3	0	0	0	0	0	0	3
3665	14	Female	Rajshahi	Secondary school	Moderate	Yes	Sometime	Bad	Yes	Not at all	Not at all	Yes	Gain	No	Yes	Positive	Positive	Extremely severe	Severe	Positive	3	3	3	2	2	2	3	3	3	24	3	3	2	3	3	3	3	20
3667	13	Female	Sylhet	Secondary school	Moderate	Yes	Always	Moderate	Yes	Sometime	Not at all	Yes	Unaware	Yes	No	Negative	Negative	None	None	Negative	0	1	0	0	0	0	0	0	0	1	0	0	0	0	0	0	0	0
3669	15	Female	Chittagong	Secondary school	Moderate	Yes	Always	Moderate	Yes	Not at all	Not at all	Sometime	Unaware	Yes	No	Negative	Negative	None	None	Negative	0	0	0	0	0	0	0	0	0	0	0	0	0	0	0	0	0	0
3695	17	Female	Rangpur	Higher secondary school	Moderate	No	Not at all	Bad	No	Always	Not at all	Sometime	Unaware	Yes	Yes	Positive	Positive	Extremely severe	Moderate	Positive	3	0	3	2	3	3	0	3	3	20	3	2	1	0	3	2	0	11
3701	14	Female	Sylhet	Secondary school	Moderate	Yes	Always	Moderate	No	Not at all	Not at all	Yes	Loss	Yes	No	Negative	Negative	None	None	Negative	0	0	0	0	0	0	0	0	0	0	0	0	0	0	0	0	0	0
3707	14	Male	Barisal	Secondary school	Moderate	Yes	Always	Moderate	No	Not at all	Not at all	Yes	Unaware	Yes	No	Negative	Negative	Mild	None	Negative	0	0	1	0	1	1	0	1	1	5	0	1	0	0	0	0	0	1
15	14	Female	Dhaka	Secondary school	Good	Yes	Always	Good	No	Not at all	Not at all	No	No change	Yes	No	Negative	Negative	None	None	Negative	0	0	0	0	0	0	0	0	0	0	0	0	3	0	0	0	0	3
18	11	Male	Sylhet	Secondary school	Good	Yes	Always	Bad	Yes	Not at all	Not at all	No	Unaware	Yes	No	Negative	Negative	None	None	Negative	0	0	0	0	0	0	0	0	0	0	0	0	0	0	0	0	0	0
20	11	Male	Barisal	Secondary school	Good	Yes	Always	Moderate	No	Not at all	Sometime	Sometime	Loss	Yes	No	Negative	Negative	None	None	Negative	1	1	0	0	0	0	0	0	0	2	0	0	0	0	0	1	0	1
24	12	Female	Sylhet	Secondary school	Good	Yes	Always	Moderate	No	Sometime	Not at all	Sometime	Unaware	Yes	No	Negative	Negative	None	None	Negative	0	0	0	0	0	0	0	0	0	0	0	0	0	0	0	0	0	0
27	11	Female	Sylhet	Secondary school	Good	Yes	Always	Good	Yes	Not at all	Sometime	No	Unaware	Yes	No	Negative	Negative	None	None	Negative	0	0	0	0	0	0	0	0	0	0	0	0	0	0	0	0	0	0
30	14	Female	Sylhet	Secondary school	Good	Yes	Always	Bad	Yes	Sometime	Not at all	Yes	Loss	No	No	Negative	Negative	None	None	Negative	0	0	0	0	0	0	0	0	0	0	0	0	0	0	0	0	0	0
31	14	Female	Rajshahi	Secondary school	Good	Yes	Always	Moderate	No	Sometime	Always	Yes	No change	Yes	No	Negative	Negative	None	None	Negative	0	1	0	0	0	0	0	0	0	1	0	1	0	1	0	1	0	3
80	16	Male	Dhaka	Secondary school	Good	Yes	Sometime	Moderate	Yes	Always	Sometime	No	Gain	Yes	No	Negative	Negative	Mild	Mild	Negative	3	1	1	0	0	0	0	1	1	7	1	1	0	3	1	0	0	6
94	15	Male	Rajshahi	Secondary school	Good	Yes	Always	Moderate	Yes	Always	Sometime	Sometime	Unaware	Yes	No	Negative	Negative	Mild	Mild	Negative	0	1	1	0	1	2	1	0	0	6	2	1	0	2	2	2	0	9
96	13	Male	Sylhet	Secondary school	Good	Yes	Sometime	Good	Yes	Not at all	Not at all	No	Gain	Yes	No	Negative	Negative	None	None	Negative	1	0	0	0	0	1	0	1	1	4	0	0	0	0	0	1	0	1
108	14	Male	Dhaka	Secondary school	Good	Yes	Always	Bad	No	Sometime	Sometime	No	No change	Yes	Yes	Negative	Negative	Mild	Mild	Negative	1	1	1	0	1	2	0	3	0	9	1	3	1	0	0	3	0	8
137	16	Female	Sylhet	Secondary school	Good	No	Always	Moderate	Yes	Always	Not at all	Yes	No change	Yes	No	Positive	Positive	Severe	Moderate	Positive	1	3	3	2	1	1	1	3	2	17	3	3	2	0	1	2	1	12
141	19	Female	Chittagong	Higher secondary school	Good	Yes	Always	Bad	No	Always	Not at all	Yes	Loss	Yes	No	Positive	Positive	Extremely severe	Moderate	Positive	3	3	3	0	2	2	3	2	3	21	3	3	3	0	2	0	1	12
144	15	Female	Sylhet	Secondary school	Good	Yes	Always	Moderate	Yes	Always	Not at all	Sometime	Gain	Yes	No	Negative	Negative	Mild	Mild	Negative	1	1	0	0	0	3	0	1	1	7	2	2	1	1	0	0	0	6
145	15	Female	Sylhet	Secondary school	Good	Yes	Not at all	Moderate	No	Always	Not at all	No	No change	No	No	Positive	Positive	Moderate	Moderate	Positive	0	0	1	0	2	3	3	1	3	13	3	2	1	1	0	0	3	10
168	17	Male	Rangpur	Secondary school	Good	No	Always	Good	No	Not at all	Not at all	Sometime	No change	No	No	Negative	Negative	None	None	Negative	0	0	0	0	0	0	0	0	0	0	0	1	0	0	2	0	0	3
169	17	Male	Rajshahi	Higher secondary school	Good	Yes	Sometime	Moderate	No	Always	Not at all	No	Loss	No	Yes	Positive	Negative	Severe	Mild	Negative	3	2	2	1	2	2	1	3	2	18	0	1	0	1	3	0	0	5
177	14	Male	Sylhet	Secondary school	Good	Yes	Always	Bad	Yes	Sometime	Not at all	Yes	Loss	No	Yes	Positive	Negative	Severe	None	Negative	1	1	1	0	0	3	3	3	3	15	0	0	0	0	1	0	0	1
191	15	Female	Sylhet	Secondary school	Good	Yes	Sometime	Good	Yes	Not at all	Sometime	No	Unaware	Yes	No	Negative	Negative	None	None	Negative	0	0	0	1	0	0	0	0	0	1	0	0	0	0	0	0	0	0
193	15	Male	Barisal	Secondary school	Good	Yes	Sometime	Moderate	No	Not at all	Always	No	Loss	Yes	No	Negative	Negative	None	None	Negative	0	0	0	0	0	0	0	0	0	0	1	1	0	0	0	0	0	2
195	13	Male	Sylhet	Secondary school	Good	Yes	Always	Moderate	Yes	Always	Not at all	No	Loss	No	No	Negative	Negative	None	None	Negative	0	0	0	0	0	0	0	0	0	0	0	0	0	0	0	0	0	0
197	14	Female	Sylhet	Secondary school	Good	Yes	Always	Good	Yes	Sometime	Not at all	Sometime	Unaware	Yes	No	Negative	Negative	None	None	Negative	0	0	0	0	0	0	0	0	0	0	0	0	0	0	0	0	0	0
212	15	Male	Dhaka	Secondary school	Good	Yes	Always	Moderate	Yes	Always	Not at all	Yes	Unaware	No	No	Negative	Negative	None	None	Negative	0	0	0	0	0	0	0	0	0	0	0	0	0	0	3	0	0	3
233	12	Male	Barisal	Secondary school	Good	Yes	Always	Good	Yes	Always	Not at all	Sometime	Unaware	Yes	No	Negative	Negative	Mild	None	Negative	1	1	1	0	1	1	1	0	1	7	0	0	0	0	0	0	0	0
237	16	Female	Chittagong	Secondary school	Good	No	Always	Moderate	Yes	Always	Not at all	No	Unaware	Yes	No	Negative	Negative	Mild	None	Negative	1	1	1	0	0	0	0	3	1	7	1	1	0	1	0	0	0	3
263	14	Male	Sylhet	Secondary school	Good	Yes	Always	Good	Yes	Not at all	Not at all	No	No change	Yes	No	Negative	Negative	None	None	Negative	0	0	0	0	0	0	0	0	0	0	0	0	0	0	0	0	0	0
270	12	Male	Sylhet	Secondary school	Good	Yes	Always	Good	No	Sometime	Not at all	Yes	Unaware	Yes	No	Negative	Negative	None	None	Negative	0	1	0	0	0	0	0	0	1	2	0	0	0	0	0	0	0	0
278	15	Female	Sylhet	Secondary school	Good	Yes	Always	Moderate	No	Sometime	Not at all	No	Unaware	No	No	Negative	Negative	None	None	Negative	0	0	0	0	0	0	0	0	0	0	0	1	0	0	0	0	0	1
280	12	Male	Sylhet	Secondary school	Good	Yes	Always	Bad	Yes	Sometime	Not at all	No	No change	Yes	No	Negative	Negative	None	None	Negative	0	0	0	0	0	0	0	0	0	0	0	0	0	0	0	0	0	0
284	17	Male	Dhaka	Higher secondary school	Good	Yes	Sometime	Moderate	Yes	Not at all	Not at all	Yes	Gain	Yes	Yes	Negative	Negative	None	None	Negative	1	1	0	1	1	0	0	0	0	4	1	0	0	0	0	0	0	1
306	15	Female	Barisal	Secondary school	Good	Yes	Always	Moderate	No	Always	Not at all	Sometime	No change	Yes	No	Negative	Negative	None	None	Negative	1	0	0	0	0	0	0	0	0	1	0	0	0	0	0	0	0	0
307	15	Female	Barisal	Secondary school	Good	Yes	Always	Moderate	No	Always	Not at all	Sometime	No change	Yes	No	Negative	Negative	None	None	Negative	0	0	0	0	0	0	0	0	0	0	0	0	0	0	0	0	0	0
308	13	Male	Dhaka	Secondary school	Good	Yes	Always	Good	Yes	Not at all	Always	Yes	Loss	Yes	No	Negative	Negative	None	None	Negative	1	1	1	0	0	0	0	0	1	4	0	0	0	1	0	0	0	1
314	11	Male	Sylhet	Secondary school	Good	Yes	Always	Moderate	No	Not at all	Sometime	Yes	Loss	No	No	Negative	Negative	None	None	Negative	0	0	0	0	0	0	0	0	0	0	1	0	1	0	0	0	0	2
332	12	Female	Sylhet	Secondary school	Good	Yes	Always	Good	Yes	Sometime	Sometime	No	Unaware	Yes	No	Negative	Negative	None	None	Negative	1	0	0	0	0	0	0	0	0	1	0	0	0	0	0	0	0	0
340	13	Male	Dhaka	Secondary school	Good	No	Always	Good	No	Not at all	Not at all	Sometime	No change	Yes	No	Negative	Negative	None	Mild	Negative	0	0	0	1	0	1	0	1	0	3	1	2	1	0	1	0	0	5
350	12	Male	Barisal	Secondary school	Good	Yes	Always	Moderate	No	Sometime	Not at all	No	Unaware	Yes	No	Negative	Negative	None	None	Negative	0	0	0	0	0	0	0	0	0	0	0	0	0	0	0	0	0	0
361	17	Male	Mymensingh	Higher secondary school	Good	Yes	Not at all	Moderate	Yes	Not at all	Not at all	Sometime	Unaware	No	No	Negative	Negative	Mild	None	Negative	0	1	1	0	0	1	1	0	1	5	1	0	0	0	1	1	1	4
365	12	Male	Dhaka	Secondary school	Good	Yes	Always	Bad	Yes	Sometime	Not at all	Yes	Loss	Yes	Yes	Negative	Negative	None	None	Negative	0	0	0	0	0	0	0	0	0	0	0	0	0	0	0	0	0	0
391	15	Female	Sylhet	Secondary school	Good	Yes	Sometime	Good	No	Always	Not at all	Yes	Gain	Yes	No	Positive	Negative	Moderate	None	Negative	1	1	1	1	1	3	2	0	1	11	0	1	3	0	0	0	0	4
400	15	Male	Barisal	Secondary school	Good	Yes	Always	Moderate	Yes	Always	Not at all	Yes	Gain	Yes	No	Positive	Negative	Moderate	Mild	Negative	2	2	1	0	0	2	0	1	2	10	1	2	1	1	2	0	0	7
405	14	Male	Barisal	Secondary school	Good	Yes	Always	Moderate	No	Sometime	Not at all	Sometime	Unaware	Yes	No	Negative	Negative	None	None	Negative	0	0	0	1	0	0	0	0	0	1	1	0	0	0	0	0	0	1
428	15	Female	Khulna	Secondary school	Good	Yes	Always	Good	No	Not at all	Not at all	Yes	No change	Yes	No	Negative	Negative	None	None	Negative	0	0	0	0	0	0	0	0	0	0	0	0	0	0	0	0	0	0
429	15	Female	Khulna	Secondary school	Good	Yes	Always	Good	Yes	Not at all	Not at all	No	No change	Yes	No	Negative	Negative	None	None	Negative	0	0	0	0	0	0	0	0	0	0	0	0	0	0	0	0	0	0
432	14	Female	Sylhet	Secondary school	Good	Yes	Always	Good	No	Sometime	Not at all	Yes	Unaware	Yes	No	Negative	Negative	None	None	Negative	0	0	1	0	0	0	0	0	0	1	0	0	0	0	0	0	0	0
442	16	Female	Khulna	Secondary school	Good	No	Always	Good	No	Sometime	Not at all	Sometime	Unaware	Yes	No	Negative	Negative	None	None	Negative	0	3	0	0	0	0	0	1	0	4	0	0	0	0	0	0	0	0
443	14	Female	Khulna	Secondary school	Good	Yes	Always	Moderate	Yes	Not at all	Not at all	No	Unaware	Yes	No	Negative	Negative	None	None	Negative	0	3	0	0	0	0	0	0	0	3	0	0	0	0	0	0	0	0
464	14	Male	Dhaka	Secondary school	Good	Yes	Always	Good	Yes	Always	Not at all	Yes	Unaware	No	No	Negative	Negative	None	None	Negative	0	0	0	0	0	0	0	0	0	0	0	0	0	0	0	0	0	0
466	15	Female	Sylhet	Secondary school	Good	Yes	Always	Good	No	Not at all	Not at all	Yes	Unaware	Yes	No	Negative	Negative	None	None	Negative	0	1	1	0	0	1	1	0	0	4	0	3	0	0	0	0	0	3
476	15	Male	Dhaka	Secondary school	Good	Yes	Always	Moderate	No	Not at all	Always	Sometime	Unaware	Yes	No	Negative	Negative	None	None	Negative	0	1	0	0	0	1	0	0	0	2	0	0	0	0	0	0	0	0
481	13	Female	Sylhet	Secondary school	Good	Yes	Always	Good	Yes	Sometime	Not at all	Sometime	Gain	Yes	No	Negative	Negative	None	None	Negative	0	1	0	0	0	0	0	0	0	1	0	0	1	0	0	0	0	1
501	11	Female	Sylhet	Secondary school	Good	Yes	Always	Moderate	Yes	Not at all	Not at all	No	Unaware	Yes	No	Negative	Negative	None	None	Negative	0	1	0	0	0	0	0	0	0	1	0	0	0	0	0	0	0	0
514	13	Male	Sylhet	Secondary school	Good	Yes	Always	Moderate	Yes	Always	Sometime	Sometime	Unaware	Yes	Yes	Negative	Negative	None	None	Negative	1	0	0	0	0	0	0	1	1	3	1	0	0	1	0	0	0	2
515	14	Male	Sylhet	Secondary school	Good	No	Always	Moderate	No	Sometime	Always	Sometime	Unaware	Yes	Yes	Negative	Negative	None	None	Negative	0	2	1	0	0	0	0	1	0	4	2	0	0	0	0	0	0	2
517	14	Female	Sylhet	Secondary school	Good	Yes	Always	Moderate	Yes	Sometime	Not at all	Sometime	Unaware	Yes	No	Negative	Negative	None	None	Negative	0	0	0	0	0	0	0	0	0	0	0	0	0	0	0	1	0	1
531	15	Female	Dhaka	Secondary school	Good	Yes	Always	Moderate	Yes	Always	Sometime	Yes	Loss	Yes	No	Negative	Negative	None	None	Negative	0	1	0	0	0	0	0	1	0	2	0	1	1	0	1	0	0	3
534	14	Female	Sylhet	Secondary school	Good	Yes	Always	Moderate	No	Sometime	Not at all	Yes	Gain	Yes	No	Negative	Negative	None	None	Negative	0	1	0	0	0	0	0	0	0	1	0	0	0	0	0	0	0	0
539	13	Female	Rajshahi	Secondary school	Good	Yes	Always	Moderate	Yes	Always	Sometime	No	Unaware	No	No	Negative	Negative	None	None	Negative	0	0	0	0	0	0	0	1	1	2	1	1	0	0	0	0	0	2
548	11	Male	Sylhet	Secondary school	Good	Yes	Always	Moderate	Yes	Always	Sometime	No	Unaware	No	No	Negative	Negative	Mild	None	Negative	1	1	0	1	0	1	0	1	2	7	0	0	0	0	0	1	0	1
590	11	Female	Mymensingh	Secondary school	Good	Yes	Always	Moderate	No	Sometime	Sometime	No	Loss	Yes	No	Negative	Negative	Mild	None	Negative	1	0	1	2	1	2	0	1	1	9	1	0	1	1	0	0	0	3
595	13	Male	Sylhet	Secondary school	Good	Yes	Always	Good	Yes	Not at all	Not at all	No	Unaware	No	No	Negative	Negative	None	None	Negative	0	0	0	0	0	0	0	0	0	0	0	0	0	0	0	0	0	0
596	13	Male	Sylhet	Secondary school	Good	No	Always	Good	No	Always	Not at all	No	Loss	Yes	No	Negative	Negative	None	None	Negative	0	0	0	0	0	0	0	0	0	0	0	0	0	0	0	0	0	0
608	12	Female	Sylhet	Secondary school	Good	Yes	Sometime	Moderate	No	Sometime	Sometime	No	Unaware	No	No	Negative	Negative	None	None	Negative	0	0	0	0	0	0	0	0	0	0	0	0	0	0	0	0	0	0
620	13	Male	Chittagong	Secondary school	Good	Yes	Always	Bad	Yes	Not at all	Sometime	Yes	Unaware	Yes	No	Negative	Positive	None	Moderate	Negative	2	0	0	0	0	0	0	0	0	2	1	3	3	0	1	2	0	10
629	12	Male	Barisal	Secondary school	Good	Yes	Always	Good	No	Not at all	Not at all	No	Loss	Yes	No	Negative	Negative	None	None	Negative	0	0	0	0	0	0	1	0	0	1	0	0	0	0	0	0	0	0
630	12	Male	Barisal	Secondary school	Good	Yes	Always	Good	No	Not at all	Not at all	No	Loss	Yes	No	Negative	Negative	None	None	Negative	0	0	0	0	0	2	0	0	0	2	0	0	0	0	0	0	0	0
634	13	Female	Sylhet	Secondary school	Good	Yes	Always	Moderate	No	Always	Sometime	Yes	Unaware	No	No	Positive	Negative	Severe	Mild	Negative	2	3	3	2	1	3	3	0	2	19	3	2	1	0	1	0	0	7
638	18	Male	Khulna	Higher secondary school	Good	Yes	Always	Bad	Yes	Always	Not at all	No	Loss	Yes	Yes	Positive	Positive	Extremely severe	Moderate	Positive	3	3	3	2	0	3	3	3	1	21	2	1	0	3	3	1	0	10
658	15	Male	Dhaka	Secondary school	Good	No	Always	Moderate	Yes	Always	Not at all	Yes	Gain	Yes	No	Negative	Negative	None	None	Negative	0	0	0	0	0	1	0	1	0	2	0	0	0	0	0	0	0	0
663	12	Female	Sylhet	Secondary school	Good	Yes	Always	Moderate	Yes	Always	Always	Sometime	Unaware	No	No	Negative	Negative	None	None	Negative	0	1	1	0	1	0	0	1	0	4	1	0	0	0	0	0	0	1
696	17	Male	Chittagong	Higher secondary school	Good	Yes	Not at all	Moderate	No	Sometime	Not at all	Yes	Gain	Yes	No	Positive	Positive	Moderate	Severe	Positive	1	0	1	2	0	3	1	2	1	11	3	3	2	2	2	0	3	15
697	14	Female	Dhaka	Secondary school	Good	No	Sometime	Moderate	No	Not at all	Not at all	Yes	Unaware	No	Yes	Negative	Negative	None	None	Negative	0	0	0	0	0	0	0	0	0	0	0	0	0	0	0	0	0	0
699	17	Female	Rajshahi	Secondary school	Good	Yes	Sometime	Moderate	Yes	Sometime	Not at all	Yes	Loss	No	No	Negative	Negative	Mild	None	Negative	1	0	1	0	0	3	0	1	1	7	1	0	0	0	1	0	0	2
709	14	Female	Chittagong	Secondary school	Good	Yes	Always	Moderate	No	Not at all	Not at all	No	No change	Yes	No	Negative	Negative	None	None	Negative	0	0	0	0	0	0	0	0	0	0	0	0	0	0	0	0	0	0
715	11	Female	Sylhet	Secondary school	Good	Yes	Always	Good	No	Not at all	Not at all	No	Unaware	No	Yes	Negative	Negative	None	None	Negative	0	0	0	0	0	0	0	0	0	0	0	0	0	0	1	0	0	1
726	13	Male	Dhaka	Secondary school	Good	Yes	Always	Moderate	No	Not at all	Not at all	No	No change	Yes	No	Positive	Negative	Moderate	None	Negative	0	1	0	0	3	3	0	2	1	10	0	0	0	0	0	0	1	1
727	15	Male	Rangpur	Secondary school	Good	Yes	Always	Good	No	Not at all	Sometime	Yes	Loss	Yes	Yes	Negative	Negative	None	None	Negative	0	0	0	0	0	2	0	0	0	2	0	0	0	0	0	0	0	0
733	15	Female	Sylhet	Secondary school	Good	Yes	Always	Moderate	No	Always	Not at all	No	No change	Yes	No	Negative	Negative	Mild	None	Negative	1	1	1	0	0	0	0	3	1	7	0	0	0	0	3	0	0	3
735	15	Female	Rajshahi	Secondary school	Good	Yes	Always	Bad	No	Always	Not at all	Sometime	Loss	No	No	Negative	Negative	None	None	Negative	1	1	0	0	0	1	0	0	1	4	0	0	0	0	0	0	0	0
745	14	Male	Dhaka	Secondary school	Good	Yes	Always	Moderate	Yes	Not at all	Always	Sometime	Unaware	Yes	No	Positive	Negative	Moderate	Mild	Negative	1	0	1	3	3	1	0	0	1	10	0	1	0	1	0	2	1	5
747	15	Female	Sylhet	Secondary school	Good	Yes	Always	Moderate	No	Always	Not at all	No	Unaware	Yes	No	Negative	Negative	None	None	Negative	1	1	1	0	0	0	0	0	1	4	1	0	0	1	0	0	0	2
765	17	Female	Rangpur	Higher secondary school	Good	Yes	Always	Moderate	Yes	Sometime	Not at all	Sometime	Unaware	Yes	No	Negative	Negative	None	None	Negative	0	0	0	0	0	0	0	0	0	0	0	0	0	0	0	0	0	0
766	17	Female	Rangpur	Higher secondary school	Good	Yes	Always	Moderate	No	Sometime	Sometime	No	Unaware	Yes	No	Negative	Negative	None	None	Negative	0	0	0	0	0	0	0	0	0	0	0	0	0	0	0	0	0	0
771	14	Female	Sylhet	Secondary school	Good	Yes	Always	Moderate	Yes	Always	Not at all	Sometime	Unaware	Yes	No	Negative	Negative	Mild	None	Negative	1	1	1	0	0	0	1	1	1	6	1	0	1	0	1	0	0	3
784	14	Female	Barisal	Secondary school	Good	Yes	Always	Bad	Yes	Always	Not at all	Yes	Unaware	Yes	No	Negative	Negative	None	None	Negative	0	0	0	0	0	0	0	0	0	0	1	1	0	0	1	0	0	3
785	14	Female	Dhaka	Secondary school	Good	Yes	Always	Good	Yes	Not at all	Not at all	No	No change	Yes	No	Negative	Negative	None	None	Negative	0	0	0	0	0	0	0	0	0	0	0	0	0	0	0	0	1	1
791	16	Female	Rajshahi	Secondary school	Good	Yes	Always	Good	Yes	Always	Not at all	No	Gain	Yes	No	Positive	Positive	Moderate	Moderate	Positive	3	1	1	3	0	3	0	1	2	14	2	1	2	2	3	1	3	14
792	15	Female	Rajshahi	Secondary school	Good	Yes	Always	Moderate	Yes	Always	Not at all	Sometime	Gain	Yes	No	Positive	Positive	Severe	Severe	Positive	3	3	3	1	0	3	0	2	3	18	3	3	1	3	3	0	2	15
798	14	Female	Dhaka	Secondary school	Good	No	Always	Good	Yes	Not at all	Not at all	Sometime	No change	No	No	Negative	Negative	None	None	Negative	0	0	0	1	0	1	0	0	0	2	0	0	0	0	0	0	0	0
810	11	Female	Sylhet	Secondary school	Good	Yes	Always	Bad	No	Sometime	Not at all	Yes	Loss	Yes	No	Negative	Negative	None	None	Negative	0	0	0	0	0	0	0	0	0	0	0	0	0	0	0	0	0	0
833	17	Male	Rajshahi	Secondary school	Good	Yes	Always	Moderate	Yes	Sometime	Not at all	No	Unaware	Yes	No	Negative	Negative	None	None	Negative	0	0	0	1	0	0	0	1	0	2	1	1	0	0	0	0	0	2
836	11	Female	Khulna	Secondary school	Good	Yes	Always	Moderate	No	Sometime	Sometime	No	No change	Yes	No	Negative	Negative	None	None	Negative	0	0	0	0	0	0	0	0	0	0	1	0	0	0	0	0	0	1
839	14	Male	Sylhet	Secondary school	Good	Yes	Always	Bad	No	Always	Not at all	Sometime	Loss	Yes	No	Negative	Negative	None	None	Negative	0	0	0	0	1	1	0	1	0	3	0	0	0	0	0	0	0	0
854	13	Male	Sylhet	Secondary school	Good	Yes	Always	Moderate	Yes	Not at all	Sometime	Yes	No change	Yes	No	Negative	Negative	None	None	Negative	0	0	1	0	0	0	0	1	0	2	0	0	0	0	1	0	0	1
863	14	Female	Rajshahi	Secondary school	Good	Yes	Not at all	Moderate	No	Sometime	Not at all	Sometime	Unaware	No	No	Negative	Negative	None	None	Negative	1	1	0	0	0	0	0	1	0	3	0	0	0	0	0	0	0	0
864	14	Male	Barisal	Secondary school	Good	Yes	Always	Bad	Yes	Always	Always	Yes	Gain	Yes	No	Negative	Negative	Mild	Mild	Negative	0	0	0	0	0	1	3	1	2	7	0	3	0	2	0	0	0	5
869	19	Female	Rajshahi	Higher secondary school	Good	Yes	Not at all	Bad	No	Always	Sometime	No	Gain	No	Yes	Positive	Positive	Extremely severe	Moderate	Positive	3	3	3	3	1	2	3	3	3	24	3	2	0	3	3	0	3	14
883	16	Male	Sylhet	Secondary school	Good	Yes	Always	Moderate	No	Sometime	Not at all	No	No change	Yes	No	Negative	Negative	None	None	Negative	1	1	0	0	0	0	0	0	0	2	0	0	0	0	0	0	0	0
884	16	Male	Sylhet	Secondary school	Good	Yes	Always	Moderate	No	Sometime	Not at all	No	No change	Yes	No	Negative	Negative	None	None	Negative	1	1	0	0	0	0	0	0	0	2	0	0	0	0	0	0	0	0
885	17	Male	Sylhet	Secondary school	Good	Yes	Always	Moderate	No	Sometime	Not at all	No	No change	Yes	No	Negative	Negative	None	None	Negative	1	1	0	0	0	0	0	1	1	4	0	0	0	0	0	0	0	0
887	13	Male	Sylhet	Secondary school	Good	Yes	Always	Good	No	Not at all	Not at all	No	No change	Yes	No	Negative	Negative	None	None	Negative	0	0	0	0	0	0	0	0	0	0	0	0	0	0	0	0	0	0
894	13	Male	Dhaka	Secondary school	Good	Yes	Always	Moderate	No	Sometime	Not at all	Yes	Unaware	Yes	No	Negative	Negative	None	None	Negative	0	1	0	0	0	0	0	0	0	1	0	0	0	0	0	0	0	0
899	13	Female	Sylhet	Secondary school	Good	Yes	Always	Moderate	No	Always	Not at all	Sometime	Loss	Yes	No	Negative	Negative	Mild	None	Negative	2	1	1	0	0	1	0	0	2	7	2	1	0	0	0	0	0	3
902	12	Female	Sylhet	Secondary school	Good	Yes	Sometime	Moderate	Yes	Sometime	Not at all	Yes	No change	Yes	No	Negative	Negative	None	Mild	Negative	0	0	0	0	0	1	0	1	1	3	2	1	1	0	1	1	0	6
904	16	Male	Barisal	Secondary school	Good	Yes	Always	Bad	No	Always	Not at all	No	Loss	Yes	No	Negative	Negative	None	None	Negative	0	1	0	0	0	0	0	0	0	1	0	0	0	0	0	3	0	3
924	17	Female	Khulna	Higher secondary school	Good	Yes	Sometime	Good	Yes	Sometime	Not at all	No	Unaware	No	Yes	Negative	Negative	None	None	Negative	1	0	0	0	0	0	1	0	1	3	0	0	1	0	1	0	0	2
929	19	Male	Chittagong	Higher secondary school	Good	Yes	Always	Moderate	No	Always	Sometime	Sometime	Gain	Yes	No	Negative	Negative	Mild	Mild	Negative	0	0	0	0	2	1	0	1	1	5	3	1	0	1	2	1	0	8
933	14	Male	Rajshahi	Secondary school	Good	No	Not at all	Good	Yes	Not at all	Not at all	Sometime	Loss	Yes	No	Negative	Negative	None	None	Negative	0	0	0	1	0	0	0	0	0	1	0	0	0	0	0	0	0	0
936	11	Male	Barisal	Secondary school	Good	Yes	Always	Moderate	No	Not at all	Not at all	No	No change	Yes	No	Negative	Negative	None	None	Negative	0	0	0	0	0	0	0	0	0	0	0	0	0	0	0	0	0	0
957	14	Male	Sylhet	Secondary school	Good	Yes	Always	Good	No	Sometime	Not at all	No	Unaware	Yes	No	Negative	Negative	None	None	Negative	1	1	0	1	0	0	0	0	0	3	1	1	0	0	0	0	0	2
990	17	Male	Chittagong	Secondary school	Good	Yes	Always	Moderate	No	Always	Not at all	Yes	Gain	No	No	Positive	Positive	Severe	Severe	Positive	3	0	3	0	2	3	2	3	3	19	0	3	3	3	0	3	3	15
994	14	Male	Sylhet	Secondary school	Good	Yes	Always	Good	No	Not at all	Not at all	No	Loss	Yes	No	Negative	Negative	None	None	Negative	0	0	0	0	0	0	0	0	0	0	0	0	0	0	0	0	0	0
1002	17	Female	Dhaka	Higher secondary school	Good	Yes	Always	Good	No	Not at all	Not at all	Sometime	Loss	Yes	No	Negative	Negative	None	Mild	Negative	0	1	0	0	0	0	0	0	0	1	3	3	1	0	0	0	0	7
1010	15	Female	Chittagong	Secondary school	Good	Yes	Always	Moderate	No	Always	Not at all	Sometime	Gain	Yes	No	Positive	Negative	Moderate	Mild	Negative	1	1	1	1	1	2	1	1	1	10	1	1	2	1	1	1	0	7
1011	17	Male	Dhaka	Higher secondary school	Good	Yes	Always	Good	No	Not at all	Not at all	Yes	Gain	Yes	No	Negative	Negative	None	None	Negative	1	0	0	1	1	0	0	0	0	3	0	0	0	0	0	0	0	0
1022	15	Female	Dhaka	Secondary school	Good	Yes	Always	Moderate	Yes	Sometime	Not at all	Yes	Loss	Yes	No	Negative	Negative	None	None	Negative	1	1	0	0	0	0	0	0	0	2	1	1	0	0	1	0	0	3
1033	16	Male	Rajshahi	Secondary school	Good	Yes	Always	Moderate	Yes	Always	Not at all	Yes	Gain	No	No	Positive	Negative	Moderate	Mild	Negative	2	1	3	2	0	0	1	0	1	10	3	1	1	0	2	0	0	7
1040	15	Male	Dhaka	Secondary school	Good	Yes	Sometime	Moderate	Yes	Always	Sometime	Sometime	Unaware	No	No	Negative	Negative	Mild	None	Negative	3	0	1	0	0	0	0	0	1	5	0	0	0	0	0	0	0	0
1042	11	Female	Sylhet	Secondary school	Good	Yes	Always	Good	No	Sometime	Not at all	No	No change	Yes	No	Negative	Negative	None	None	Negative	0	1	0	0	0	0	0	0	0	1	0	0	0	0	0	0	0	0
1048	15	Male	Barisal	Secondary school	Good	Yes	Always	Moderate	No	Not at all	Sometime	No	Unaware	No	No	Negative	Negative	None	None	Negative	0	0	0	0	0	0	0	0	0	0	0	0	0	0	1	0	0	1
1061	14	Female	Sylhet	Secondary school	Good	Yes	Always	Bad	Yes	Not at all	Always	Yes	Gain	No	No	Positive	Negative	Moderate	Mild	Negative	1	1	3	0	1	2	0	2	2	12	3	0	0	1	1	0	3	8
1063	15	Male	Dhaka	Secondary school	Good	Yes	Sometime	Moderate	Yes	Sometime	Not at all	Yes	Loss	No	Yes	Negative	Negative	None	None	Negative	0	3	0	0	0	0	0	0	0	3	2	0	0	0	1	0	0	3
1069	15	Female	Chittagong	Secondary school	Good	Yes	Always	Good	Yes	Sometime	Not at all	Yes	No change	No	No	Negative	Negative	Mild	Mild	Negative	1	1	1	0	1	1	0	0	1	6	1	1	1	1	0	1	0	5
1070	15	Female	Chittagong	Secondary school	Good	Yes	Always	Good	No	Sometime	Not at all	Yes	Unaware	No	No	Negative	Negative	None	None	Negative	0	0	0	0	0	0	0	0	1	1	1	0	0	0	0	0	0	1
1071	15	Female	Chittagong	Secondary school	Good	Yes	Always	Good	Yes	Sometime	Not at all	Yes	Unaware	No	No	Negative	Negative	None	None	Negative	0	0	0	0	0	1	0	0	0	1	0	0	0	0	0	0	0	0
1072	15	Female	Chittagong	Secondary school	Good	Yes	Always	Bad	No	Not at all	Not at all	No	Unaware	No	No	Negative	Negative	None	None	Negative	0	0	0	0	0	0	0	0	0	0	0	0	0	0	0	0	0	0
1075	12	Male	Sylhet	Secondary school	Good	Yes	Always	Moderate	No	Always	Not at all	No	Loss	Yes	No	Negative	Negative	None	None	Negative	0	0	0	0	0	0	0	0	0	0	0	0	0	0	0	0	0	0
1087	11	Male	Dhaka	Secondary school	Good	Yes	Always	Moderate	No	Not at all	Not at all	No	Loss	Yes	No	Negative	Negative	None	None	Negative	0	0	0	0	0	0	0	0	0	0	0	0	0	0	0	0	0	0
1109	15	Male	Dhaka	Secondary school	Good	Yes	Always	Good	No	Always	Always	Yes	No change	No	No	Negative	Negative	Mild	None	Negative	1	0	1	0	0	1	0	1	1	5	0	1	0	0	0	0	0	1
1125	11	Male	Sylhet	Secondary school	Good	Yes	Always	Bad	Yes	Always	Not at all	No	Unaware	Yes	No	Negative	Negative	None	None	Negative	0	1	0	0	0	1	0	0	0	2	0	0	0	0	0	0	0	0
1142	13	Female	Dhaka	Secondary school	Good	Yes	Always	Good	Yes	Always	Not at all	Yes	Loss	No	No	Negative	Negative	None	None	Negative	0	1	1	0	0	0	0	0	0	2	0	0	0	0	0	0	0	0
1150	14	Female	Rangpur	Secondary school	Good	Yes	Sometime	Bad	Yes	Always	Sometime	Sometime	No change	Yes	No	Positive	Positive	Severe	Moderate	Positive	2	3	2	1	2	2	1	2	2	17	2	2	1	2	2	1	1	11
1169	10	Male	Barisal	Secondary school	Good	Yes	Always	Good	Yes	Not at all	Not at all	No	No change	Yes	No	Negative	Negative	None	None	Negative	0	0	0	0	0	0	0	0	0	0	0	0	0	0	0	0	0	0
1170	11	Male	Barisal	Secondary school	Good	Yes	Always	Good	No	Sometime	Not at all	No	No change	Yes	No	Negative	Negative	None	None	Negative	0	0	0	0	0	0	0	0	0	0	0	0	0	0	0	0	0	0
1173	14	Female	Sylhet	Secondary school	Good	Yes	Always	Moderate	Yes	Always	Not at all	Yes	Unaware	No	No	Positive	Negative	Moderate	None	Negative	1	1	2	1	1	1	2	1	2	12	1	0	0	1	1	1	0	4
1182	16	Female	Dhaka	Secondary school	Good	Yes	Always	Moderate	Yes	Always	Not at all	No	No change	No	No	Negative	Negative	None	None	Negative	0	0	0	0	0	0	0	0	0	0	0	0	0	0	0	0	0	0
1184	15	Male	Sylhet	Secondary school	Good	Yes	Always	Moderate	Yes	Always	Not at all	No	No change	Yes	No	Negative	Negative	None	None	Negative	0	0	0	0	0	0	0	0	0	0	0	0	0	0	0	0	0	0
1189	13	Male	Barisal	Secondary school	Good	Yes	Always	Moderate	Yes	Sometime	Not at all	No	Unaware	Yes	No	Negative	Negative	None	None	Negative	0	0	0	0	0	0	0	0	0	0	0	0	0	0	0	0	0	0
1193	14	Male	Barisal	Secondary school	Good	Yes	Always	Moderate	No	Not at all	Always	Sometime	Unaware	Yes	No	Negative	Negative	None	None	Negative	0	0	1	0	1	0	0	1	1	4	1	0	0	1	0	0	0	2
1195	17	Female	Dhaka	Higher secondary school	Good	Yes	Always	Moderate	No	Always	Sometime	Yes	No change	Yes	No	Positive	Negative	Moderate	Mild	Negative	1	1	1	1	0	3	2	3	2	14	1	1	1	2	2	2	0	9
1203	14	Male	Sylhet	Secondary school	Good	Yes	Always	Good	No	Not at all	Not at all	No	Unaware	Yes	No	Negative	Negative	None	None	Negative	0	0	0	0	0	0	0	0	0	0	1	0	0	0	0	0	0	1
1277	14	Male	Sylhet	Secondary school	Good	Yes	Always	Good	No	Not at all	Not at all	No	Loss	Yes	No	Negative	Negative	None	None	Negative	0	0	0	0	0	0	0	0	0	0	0	0	0	0	0	0	0	0
1307	15	Male	Rajshahi	Secondary school	Good	No	Sometime	Bad	Yes	Not at all	Always	No	Unaware	No	No	Positive	Negative	Severe	None	Negative	3	3	3	2	0	0	0	3	1	15	3	0	0	0	0	0	0	3
1314	13	Male	Barisal	Secondary school	Good	Yes	Always	Moderate	Yes	Always	Not at all	No	Unaware	Yes	No	Negative	Negative	None	None	Negative	0	1	0	0	0	0	0	0	0	1	0	0	0	0	0	0	0	0
1320	15	Female	Chittagong	Secondary school	Good	Yes	Not at all	Moderate	No	Sometime	Not at all	Sometime	Unaware	No	No	Negative	Negative	Mild	Mild	Negative	0	0	0	0	0	1	0	3	1	5	3	2	1	0	0	0	0	6
1349	15	Male	Dhaka	Secondary school	Good	Yes	Always	Good	Yes	Not at all	Always	Sometime	Unaware	Yes	No	Negative	Negative	Mild	None	Negative	2	1	1	0	1	2	0	0	0	7	0	0	0	0	1	0	0	1
1351	14	Male	Dhaka	Secondary school	Good	No	Sometime	Moderate	Yes	Sometime	Not at all	Sometime	No change	Yes	No	Negative	Negative	None	None	Negative	0	0	0	0	0	1	0	1	0	2	0	0	0	0	0	0	0	0
1353	15	Female	Sylhet	Secondary school	Good	Yes	Always	Good	Yes	Always	Not at all	No	No change	No	No	Negative	Negative	None	None	Negative	0	1	0	0	0	0	0	1	0	2	0	0	0	0	0	0	0	0
1357	15	Male	Sylhet	Secondary school	Good	Yes	Always	Moderate	Yes	Not at all	Not at all	No	No change	Yes	No	Negative	Negative	None	None	Negative	0	0	0	0	0	0	0	0	0	0	0	0	0	0	0	0	0	0
1378	16	Male	Barisal	Secondary school	Good	Yes	Always	Bad	Yes	Sometime	Not at all	Sometime	Unaware	Yes	No	Negative	Negative	None	None	Negative	0	1	0	0	0	1	0	0	0	2	0	0	0	0	0	0	0	0
1382	13	Male	Sylhet	Secondary school	Good	Yes	Always	Moderate	No	Sometime	Not at all	Yes	Gain	Yes	No	Negative	Negative	None	None	Negative	1	3	0	0	0	0	0	0	0	4	2	0	0	0	0	0	0	2
1393	15	Female	Sylhet	Secondary school	Good	Yes	Sometime	Moderate	Yes	Always	Not at all	Sometime	Unaware	No	No	Negative	Negative	None	None	Negative	1	1	0	0	0	0	0	0	1	3	0	1	0	0	2	0	1	4
1399	16	Male	Dhaka	Secondary school	Good	Yes	Always	Good	Yes	Sometime	Not at all	Sometime	No change	Yes	No	Negative	Negative	None	None	Negative	0	0	1	0	0	0	0	0	0	1	1	0	0	0	0	0	0	1
1416	15	Male	Dhaka	Secondary school	Good	Yes	Always	Moderate	No	Not at all	Sometime	No	Loss	Yes	No	Negative	Negative	None	None	Negative	0	0	0	0	0	0	0	0	0	0	0	0	0	0	0	0	0	0
1429	13	Female	Sylhet	Secondary school	Good	Yes	Always	Moderate	Yes	Always	Not at all	Sometime	Unaware	No	No	Negative	Negative	None	None	Negative	0	0	0	0	0	1	0	1	0	2	0	0	0	0	0	0	0	0
1443	17	Male	Dhaka	Higher secondary school	Good	Yes	Always	Moderate	No	Always	Not at all	Sometime	Unaware	No	No	Negative	Negative	None	None	Negative	1	1	0	0	1	0	1	0	0	4	0	0	0	0	0	0	0	0
1520	16	Male	Rajshahi	Secondary school	Good	Yes	Always	Bad	No	Sometime	Not at all	Yes	No change	Yes	No	Negative	Negative	Mild	None	Negative	1	0	1	0	1	0	0	2	1	6	1	0	0	0	0	3	0	4
1521	14	Female	Rangpur	Secondary school	Good	Yes	Always	Moderate	No	Not at all	Not at all	No	Unaware	Yes	No	Negative	Negative	None	None	Negative	0	0	0	0	0	0	0	0	0	0	0	0	0	0	0	0	0	0
1525	17	Male	Barisal	Secondary school	Good	No	Always	Moderate	No	Always	Sometime	Sometime	Unaware	Yes	No	Negative	Negative	None	None	Negative	0	3	0	0	0	0	0	0	0	3	0	0	0	0	0	0	0	0
1529	13	Male	Dhaka	Secondary school	Good	Yes	Always	Moderate	No	Not at all	Not at all	No	Loss	Yes	No	Negative	Negative	Mild	None	Negative	3	0	2	0	0	0	0	0	0	5	0	1	0	0	0	3	0	4
1537	14	Male	Barisal	Secondary school	Good	Yes	Always	Moderate	No	Always	Sometime	Yes	Gain	Yes	No	Negative	Negative	None	None	Negative	0	0	0	0	1	0	0	0	0	1	0	0	0	0	0	0	0	0
1553	15	Male	Dhaka	Secondary school	Good	Yes	Sometime	Moderate	Yes	Sometime	Not at all	Sometime	Gain	No	No	Negative	Negative	Mild	Mild	Negative	1	1	1	1	1	1	0	2	1	9	0	2	2	1	0	0	0	5
1589	15	Male	Rangpur	Secondary school	Good	Yes	Always	Moderate	Yes	Always	Sometime	No	Loss	Yes	No	Negative	Negative	Mild	Mild	Negative	1	0	1	0	0	1	0	1	1	5	1	0	0	0	1	3	0	5
1601	15	Female	Mymensingh	Secondary school	Good	No	Always	Moderate	No	Always	Not at all	Yes	Unaware	No	No	Positive	Negative	Moderate	Mild	Negative	2	1	2	1	1	1	1	2	1	12	1	1	1	1	1	0	0	5
1616	15	Male	Rajshahi	Secondary school	Good	No	Always	Moderate	No	Sometime	Not at all	Sometime	Unaware	No	No	Negative	Negative	None	None	Negative	0	0	0	0	0	0	0	0	0	0	0	0	0	0	0	0	0	0
1642	14	Male	Dhaka	Secondary school	Good	Yes	Always	Good	Yes	Sometime	Not at all	No	Unaware	No	No	Negative	Negative	None	None	Negative	1	0	0	0	0	1	0	1	0	3	1	0	0	0	0	0	0	1
1644	16	Female	Dhaka	Higher secondary school	Good	Yes	Sometime	Good	Yes	Always	Not at all	Yes	Gain	Yes	No	Positive	Negative	Severe	Mild	Negative	2	3	2	1	1	2	2	1	1	15	0	2	0	2	1	1	1	7
1645	16	Female	Dhaka	Higher secondary school	Good	Yes	Sometime	Good	No	Always	Not at all	Yes	Gain	Yes	No	Positive	Negative	Severe	Mild	Negative	2	3	2	1	1	2	2	1	1	15	0	2	0	2	1	1	1	7
1663	13	Male	Dhaka	Secondary school	Good	Yes	Always	Good	Yes	Sometime	Not at all	No	No change	No	Yes	Negative	Negative	None	Mild	Negative	0	1	0	1	0	1	0	0	0	3	3	0	0	0	0	3	2	8
1686	13	Female	Sylhet	Secondary school	Good	Yes	Always	Moderate	Yes	Always	Not at all	Yes	Gain	Yes	No	Negative	Negative	None	None	Negative	0	1	1	0	0	0	0	0	0	2	0	0	0	0	0	0	0	0
1691	11	Female	Barisal	Secondary school	Good	No	Not at all	Bad	Yes	Always	Not at all	Yes	Loss	No	No	Positive	Negative	Moderate	None	Negative	1	1	3	0	1	3	1	0	1	11	0	0	0	0	0	3	0	3
1696	13	Female	Rajshahi	Secondary school	Good	Yes	Always	Moderate	No	Always	Not at all	Yes	Unaware	Yes	Yes	Positive	Negative	Moderate	None	Negative	3	1	3	0	1	1	1	1	1	12	1	1	0	1	0	0	0	3
1702	15	Female	Rajshahi	Secondary school	Good	Yes	Sometime	Moderate	Yes	Always	Not at all	No	Unaware	No	Yes	Positive	Negative	Moderate	Mild	Negative	1	2	1	1	0	3	1	2	2	13	1	1	1	2	1	0	0	6
1742	16	Male	Chittagong	Secondary school	Good	Yes	Always	Good	No	Sometime	Not at all	No	Unaware	No	No	Negative	Negative	None	None	Negative	0	0	0	0	0	0	0	0	0	0	0	0	0	0	1	0	0	1
1745	12	Male	Sylhet	Secondary school	Good	Yes	Always	Good	No	Always	Sometime	Yes	No change	Yes	No	Negative	Negative	Mild	None	Negative	1	1	0	0	0	1	0	2	1	6	0	0	0	0	0	0	1	1
1772	14	Female	Sylhet	Secondary school	Good	Yes	Always	Moderate	Yes	Always	Not at all	Yes	No change	No	No	Negative	Negative	None	Mild	Negative	0	0	0	0	1	1	0	1	1	4	3	0	1	0	2	1	0	7
1774	14	Female	Dhaka	Secondary school	Good	Yes	Always	Moderate	Yes	Always	Not at all	Yes	Unaware	Yes	No	Positive	Negative	Severe	None	Negative	3	0	3	0	0	3	3	3	3	18	0	1	0	0	1	0	0	2
1800	14	Male	Dhaka	Secondary school	Good	Yes	Always	Moderate	Yes	Sometime	Not at all	Yes	Unaware	Yes	No	Negative	Negative	None	None	Negative	0	0	1	0	0	0	0	1	0	2	0	0	0	0	0	0	0	0
1802	13	Male	Barisal	Secondary school	Good	Yes	Always	Good	No	Not at all	Sometime	Sometime	Unaware	Yes	No	Negative	Negative	None	None	Negative	0	0	0	0	0	0	0	0	0	0	0	0	0	0	0	0	0	0
1822	13	Female	Sylhet	Secondary school	Good	Yes	Always	Good	Yes	Not at all	Not at all	Sometime	No change	Yes	No	Negative	Negative	None	None	Negative	1	0	0	0	0	2	0	1	0	4	0	1	0	0	1	0	0	2
1843	16	Male	Dhaka	Secondary school	Good	No	Not at all	Moderate	No	Always	Not at all	No	Loss	Yes	No	Positive	Positive	Severe	Moderate	Positive	0	3	3	2	1	3	1	3	3	19	3	2	1	2	3	1	1	13
1859	13	Female	Sylhet	Secondary school	Good	Yes	Always	Moderate	No	Always	Not at all	No	Unaware	Yes	No	Negative	Negative	None	None	Negative	1	0	0	0	0	0	0	0	0	1	0	0	0	0	0	0	0	0
1861	17	Female	Rangpur	Secondary school	Good	Yes	Always	Moderate	Yes	Sometime	Sometime	Sometime	Gain	No	Yes	Negative	Negative	Mild	Mild	Negative	1	1	0	0	1	1	0	1	1	6	1	3	3	0	0	0	0	7
1862	15	Female	Sylhet	Secondary school	Good	Yes	Always	Moderate	No	Sometime	Sometime	No	No change	Yes	No	Negative	Negative	None	None	Negative	0	0	0	0	0	0	0	0	0	0	0	0	0	0	0	0	0	0
1863	15	Female	Sylhet	Secondary school	Good	Yes	Always	Moderate	No	Sometime	Sometime	No	No change	Yes	No	Negative	Negative	None	None	Negative	0	0	0	0	0	0	0	0	0	0	0	0	0	0	0	0	0	0
1866	15	Male	Barisal	Secondary school	Good	No	Not at all	Good	Yes	Always	Not at all	No	Unaware	No	No	Negative	Negative	Mild	Mild	Negative	0	0	0	0	0	0	3	3	0	6	0	0	1	3	3	0	0	7
1872	16	Female	Rajshahi	Secondary school	Good	Yes	Always	Moderate	Yes	Sometime	Not at all	Yes	No change	No	No	Positive	Negative	Moderate	Mild	Negative	1	1	0	0	1	2	1	3	1	10	3	1	1	1	3	0	0	9
1905	13	Male	Barisal	Secondary school	Good	Yes	Always	Moderate	No	Always	Not at all	Yes	Loss	Yes	No	Negative	Negative	Mild	None	Negative	1	1	3	0	0	1	2	0	0	8	3	0	0	0	0	0	0	3
1910	15	Female	Sylhet	Secondary school	Good	Yes	Always	Moderate	Yes	Always	Not at all	Yes	No change	Yes	No	Negative	Negative	None	None	Negative	0	0	0	0	0	0	0	0	0	0	0	0	0	0	0	0	0	0
1913	17	Male	Rangpur	Higher secondary school	Good	Yes	Not at all	Good	No	Always	Not at all	Sometime	Unaware	No	Yes	Positive	Positive	Severe	Moderate	Positive	1	2	0	3	1	2	2	3	2	16	2	3	1	1	2	1	0	10
1915	14	Male	Dhaka	Secondary school	Good	Yes	Not at all	Moderate	Yes	Always	Always	Yes	Loss	No	No	Positive	Negative	Moderate	Mild	Negative	1	1	1	2	0	2	1	2	1	11	2	1	0	0	2	0	0	5
1918	15	Male	Barisal	Secondary school	Good	Yes	Always	Moderate	No	Sometime	Not at all	No	No change	No	No	Negative	Negative	None	None	Negative	0	0	0	0	0	0	0	0	1	1	1	0	0	0	0	0	0	1
1928	13	Female	Rajshahi	Secondary school	Good	No	Always	Moderate	Yes	Sometime	Always	Yes	Unaware	No	No	Negative	Negative	Mild	None	Negative	1	1	1	0	0	1	1	1	0	6	0	0	0	1	1	0	0	2
1932	12	Male	Sylhet	Secondary school	Good	Yes	Always	Good	Yes	Not at all	Not at all	No	No change	No	No	Negative	Negative	None	None	Negative	0	0	0	3	0	0	0	1	0	4	0	0	0	0	1	0	0	1
1942	13	Male	Sylhet	Secondary school	Good	Yes	Always	Bad	Yes	Sometime	Not at all	No	Loss	Yes	No	Negative	Negative	Mild	None	Negative	0	1	0	0	0	0	0	3	1	5	0	1	0	0	0	0	0	1
1950	15	Male	Sylhet	Secondary school	Good	Yes	Always	Good	No	Not at all	Always	Yes	Loss	Yes	No	Negative	Negative	None	None	Negative	0	0	0	0	0	0	0	0	3	3	0	0	0	0	0	0	0	0
1955	15	Female	Sylhet	Secondary school	Good	Yes	Always	Moderate	Yes	Not at all	Not at all	No	Unaware	Yes	No	Negative	Negative	None	None	Negative	0	1	0	0	0	0	1	0	1	3	1	1	0	0	0	0	1	3
1957	14	Female	Chittagong	Secondary school	Good	Yes	Always	Good	Yes	Sometime	Not at all	Yes	Loss	Yes	No	Negative	Negative	None	None	Negative	0	0	0	0	0	0	0	0	0	0	0	0	0	0	0	0	0	0
1961	13	Male	Sylhet	Secondary school	Good	Yes	Always	Moderate	Yes	Not at all	Not at all	No	No change	Yes	No	Negative	Negative	None	None	Negative	0	0	0	0	0	0	0	1	1	2	0	0	0	0	0	0	0	0
1962	13	Male	Sylhet	Secondary school	Good	Yes	Always	Moderate	No	Not at all	Not at all	No	No change	Yes	No	Negative	Negative	None	None	Negative	0	0	0	0	0	0	1	0	0	1	0	0	0	0	0	0	0	0
1974	11	Female	Dhaka	Secondary school	Good	Yes	Not at all	Moderate	Yes	Not at all	Sometime	Sometime	Unaware	Yes	No	Positive	Positive	Severe	Moderate	Positive	1	2	1	0	3	2	0	3	3	15	2	2	3	1	3	3	0	14
1989	15	Male	Sylhet	Secondary school	Good	Yes	Always	Good	Yes	Sometime	Not at all	Yes	Gain	Yes	No	Negative	Negative	None	None	Negative	0	0	0	0	0	0	1	1	0	2	0	0	0	0	0	0	0	0
2004	12	Female	Sylhet	Secondary school	Good	Yes	Always	Moderate	No	Sometime	Not at all	No	No change	No	No	Negative	Negative	None	None	Negative	0	0	0	0	0	0	0	0	0	0	0	0	0	0	0	0	0	0
2008	12	Female	Dhaka	Secondary school	Good	Yes	Sometime	Good	Yes	Sometime	Not at all	Sometime	Loss	No	No	Negative	Negative	Mild	None	Negative	1	1	1	0	1	1	1	1	1	8	0	1	0	1	1	0	0	3
2009	16	Male	Rajshahi	Secondary school	Good	Yes	Always	Moderate	No	Always	Not at all	Sometime	Gain	Yes	No	Negative	Negative	None	None	Negative	0	1	0	0	0	0	0	1	0	2	0	0	1	0	1	0	0	2
2032	16	Female	Dhaka	Higher secondary school	Good	Yes	Always	Moderate	Yes	Sometime	Not at all	Sometime	Unaware	No	No	Negative	Negative	Mild	None	Negative	1	1	0	0	0	1	0	1	1	5	0	0	0	0	1	0	0	1
2040	14	Female	Sylhet	Secondary school	Good	Yes	Always	Moderate	Yes	Sometime	Not at all	Sometime	Unaware	Yes	No	Negative	Negative	None	None	Negative	0	0	0	0	0	0	0	0	0	0	0	0	0	0	0	0	0	0
2068	15	Male	Dhaka	Secondary school	Good	Yes	Always	Moderate	Yes	Not at all	Not at all	No	No change	Yes	No	Negative	Negative	Mild	None	Negative	1	1	1	0	0	0	0	1	1	5	0	0	0	0	0	0	0	0
2074	15	Female	Dhaka	Secondary school	Good	Yes	Always	Moderate	Yes	Sometime	Always	Sometime	Unaware	Yes	No	Positive	Negative	Moderate	Mild	Negative	0	3	0	0	0	3	0	3	2	11	3	2	0	0	0	1	0	6
2100	16	Female	Sylhet	Secondary school	Good	Yes	Always	Moderate	Yes	Not at all	Not at all	No	Unaware	Yes	No	Negative	Negative	None	None	Negative	0	0	0	0	0	0	0	0	0	0	0	0	0	0	0	0	0	0
2132	12	Male	Sylhet	Secondary school	Good	Yes	Always	Bad	No	Always	Not at all	No	No change	No	No	Negative	Negative	None	None	Negative	0	0	1	0	0	0	0	1	0	2	1	0	0	0	0	0	0	1
2134	13	Male	Barisal	Secondary school	Good	Yes	Always	Moderate	Yes	Not at all	Sometime	No	No change	Yes	No	Negative	Negative	None	None	Negative	0	1	1	0	0	0	0	1	0	3	0	0	0	0	0	0	0	0
2150	13	Male	Dhaka	Secondary school	Good	Yes	Always	Moderate	Yes	Always	Not at all	Yes	Loss	Yes	No	Positive	Negative	Severe	Mild	Negative	2	2	1	3	2	1	3	1	2	17	2	1	0	1	1	1	0	6
2189	13	Female	Rajshahi	Secondary school	Good	Yes	Always	Moderate	Yes	Sometime	Not at all	Sometime	Gain	Yes	Yes	Positive	Negative	Severe	None	Negative	3	3	1	0	0	3	3	3	2	18	0	1	0	0	3	0	0	4
2208	14	Male	Rajshahi	Secondary school	Good	Yes	Always	Moderate	No	Always	Not at all	Yes	Loss	Yes	No	Negative	Negative	Mild	Mild	Negative	1	1	1	1	0	1	1	1	0	7	1	1	1	1	1	1	0	6
2210	15	Male	Dhaka	Secondary school	Good	Yes	Not at all	Good	Yes	Not at all	Not at all	No	No change	No	No	Negative	Negative	None	None	Negative	0	0	0	0	0	0	0	1	0	1	0	0	0	0	0	0	0	0
2240	14	Male	Rajshahi	Secondary school	Good	Yes	Sometime	Moderate	No	Always	Always	Sometime	Gain	Yes	No	Positive	Positive	Severe	Moderate	Positive	1	1	2	1	0	3	3	2	3	16	1	1	0	3	3	0	3	11
2241	18	Female	Chittagong	Higher secondary school	Good	Yes	Always	Moderate	Yes	Always	Not at all	Sometime	No change	Yes	Yes	Positive	Positive	Extremely severe	Moderate	Positive	3	3	3	3	3	3	3	1	3	25	3	1	1	1	1	1	3	11
2245	15	Male	Dhaka	Secondary school	Good	Yes	Always	Good	No	Sometime	Not at all	Sometime	Unaware	Yes	No	Negative	Negative	None	None	Negative	0	0	0	0	0	0	0	1	0	1	0	0	0	0	0	0	0	0
2292	15	Male	Sylhet	Secondary school	Good	Yes	Always	Good	No	Not at all	Not at all	Yes	No change	Yes	No	Negative	Negative	None	None	Negative	0	0	0	0	0	0	0	0	0	0	0	0	0	0	0	0	0	0
2300	16	Male	Barisal	Secondary school	Good	Yes	Always	Good	No	Sometime	Not at all	Sometime	Loss	No	Yes	Positive	Positive	Extremely severe	Severe	Positive	1	2	3	2	2	1	3	3	3	20	3	3	1	3	3	2	3	18
2301	15	Male	Sylhet	Secondary school	Good	Yes	Always	Good	No	Always	Not at all	No	Unaware	No	No	Negative	Negative	None	None	Negative	1	0	0	0	0	0	0	1	0	2	0	0	0	1	1	0	0	2
2337	17	Male	Dhaka	Higher secondary school	Good	Yes	Always	Moderate	No	Sometime	Not at all	No	No change	No	No	Negative	Negative	Mild	None	Negative	1	0	0	0	0	1	1	3	1	7	0	1	0	1	2	0	0	4
2338	15	Male	Rajshahi	Secondary school	Good	Yes	Sometime	Moderate	Yes	Always	Always	Yes	No change	No	No	Positive	Negative	Moderate	None	Negative	2	1	1	0	1	2	1	3	0	11	0	0	0	1	1	0	0	2
2348	15	Female	Rajshahi	Secondary school	Good	Yes	Always	Moderate	Yes	Always	Not at all	Yes	Loss	No	No	Positive	Positive	Extremely severe	Severe	Positive	3	3	3	3	3	3	3	3	3	27	3	3	0	3	3	3	0	15
2351	14	Male	Dhaka	Secondary school	Good	Yes	Always	Moderate	Yes	Not at all	Not at all	No	Loss	Yes	No	Negative	Negative	None	None	Negative	0	0	0	0	0	0	0	1	0	1	1	1	0	0	1	0	0	3
2353	14	Female	Rajshahi	Secondary school	Good	Yes	Always	Good	No	Sometime	Not at all	No	Unaware	Yes	No	Negative	Negative	None	None	Negative	0	0	0	0	0	0	0	0	0	0	0	0	0	0	0	0	0	0
2356	13	Female	Dhaka	Secondary school	Good	Yes	Sometime	Moderate	No	Always	Not at all	Sometime	Loss	Yes	No	Negative	Negative	None	None	Negative	1	1	1	0	0	0	0	0	0	3	1	0	1	0	1	0	0	3
2360	14	Female	Sylhet	Secondary school	Good	Yes	Sometime	Moderate	No	Not at all	Not at all	Yes	No change	Yes	No	Negative	Negative	Mild	Mild	Negative	0	0	0	0	1	3	0	3	0	7	1	1	3	1	0	1	0	7
2361	16	Female	Sylhet	Secondary school	Good	Yes	Always	Moderate	No	Sometime	Not at all	No	Unaware	Yes	No	Negative	Negative	None	None	Negative	0	1	0	0	0	0	0	1	0	2	0	0	0	0	0	0	0	0
2397	16	Male	Rajshahi	Secondary school	Good	Yes	Always	Good	No	Sometime	Not at all	Yes	No change	Yes	No	Negative	Negative	None	None	Negative	0	2	0	0	1	0	0	0	0	3	1	0	0	0	0	0	0	1
2399	11	Female	Dhaka	Secondary school	Good	Yes	Sometime	Moderate	No	Not at all	Not at all	Sometime	Unaware	No	No	Negative	Negative	Mild	Mild	Negative	1	1	1	0	0	2	0	0	0	5	2	2	1	2	1	0	0	8
2410	15	Male	Rajshahi	Secondary school	Good	Yes	Always	Moderate	No	Sometime	Not at all	No	Loss	Yes	No	Negative	Negative	Mild	None	Negative	1	1	1	0	0	1	1	0	1	6	0	0	0	0	0	0	1	1
2437	15	Female	Sylhet	Secondary school	Good	Yes	Always	Bad	Yes	Sometime	Not at all	No	Unaware	No	No	Negative	Negative	None	None	Negative	1	1	0	0	0	1	0	0	1	4	1	0	0	2	1	0	0	4
2440	17	Female	Dhaka	Higher secondary school	Good	Yes	Always	Moderate	Yes	Always	Not at all	Yes	No change	No	Yes	Positive	Negative	Severe	Mild	Negative	3	3	3	0	0	0	3	1	3	16	1	1	0	3	1	0	0	6
2441	17	Female	Dhaka	Higher secondary school	Good	Yes	Always	Moderate	No	Always	Not at all	Yes	No change	No	No	Positive	Negative	Moderate	None	Negative	3	3	3	0	0	1	0	1	3	14	0	0	0	3	1	0	0	4
2449	17	Female	Sylhet	Secondary school	Good	Yes	Always	Moderate	Yes	Always	Not at all	Sometime	Unaware	Yes	No	Negative	Negative	Mild	Mild	Negative	3	0	2	0	0	0	0	1	2	8	2	2	2	0	2	0	0	8
2457	13	Male	Chittagong	Secondary school	Good	No	Sometime	Moderate	No	Sometime	Not at all	No	Unaware	Yes	No	Negative	Negative	None	None	Negative	0	0	1	0	0	0	0	0	0	1	0	1	0	0	1	0	0	2
2489	13	Female	Chittagong	Secondary school	Good	Yes	Always	Moderate	Yes	Not at all	Not at all	No	No change	Yes	No	Negative	Negative	None	None	Negative	0	3	0	0	0	0	0	0	0	3	0	0	0	0	0	0	0	0
2501	13	Male	Barisal	Secondary school	Good	Yes	Always	Moderate	No	Not at all	Not at all	No	Unaware	Yes	No	Negative	Negative	None	None	Negative	0	0	0	0	0	0	0	0	0	0	0	0	0	0	0	1	0	1
2524	14	Male	Dhaka	Secondary school	Good	Yes	Always	Moderate	No	Not at all	Not at all	No	No change	Yes	Yes	Negative	Negative	None	None	Negative	0	0	0	0	0	0	0	0	0	0	0	0	0	0	0	0	0	0
2530	14	Female	Sylhet	Secondary school	Good	No	Not at all	Moderate	No	Sometime	Not at all	Sometime	Unaware	No	Yes	Negative	Negative	Mild	None	Negative	1	1	1	0	0	0	1	1	1	6	2	1	1	0	0	0	0	4
2531	16	Female	Chittagong	Secondary school	Good	Yes	Always	Good	Yes	Always	Not at all	No	Unaware	No	No	Negative	Negative	None	None	Negative	0	0	0	0	0	0	0	0	0	0	1	1	0	0	0	0	0	2
2536	15	Male	Sylhet	Secondary school	Good	Yes	Always	Good	No	Sometime	Not at all	Sometime	Unaware	Yes	No	Negative	Negative	None	None	Negative	0	0	0	0	0	0	0	3	0	3	0	0	0	0	0	0	0	0
2537	11	Male	Barisal	Secondary school	Good	No	Always	Moderate	Yes	Sometime	Not at all	No	No change	Yes	No	Negative	Negative	None	Mild	Negative	0	0	0	0	0	2	1	0	0	3	2	2	1	0	0	0	0	5
2539	14	Male	Sylhet	Secondary school	Good	Yes	Sometime	Good	No	Sometime	Not at all	Sometime	No change	Yes	Yes	Negative	Negative	None	None	Negative	1	0	0	0	1	0	1	0	0	3	0	1	1	0	0	0	0	2
2543	14	Male	Sylhet	Secondary school	Good	Yes	Always	Moderate	Yes	Sometime	Not at all	No	Loss	Yes	No	Negative	Negative	None	None	Negative	0	0	0	0	0	1	0	1	0	2	0	0	0	0	1	0	0	1
2544	13	Male	Dhaka	Secondary school	Good	Yes	Always	Moderate	No	Sometime	Not at all	No	Unaware	Yes	No	Negative	Negative	None	None	Negative	0	0	0	0	0	0	0	0	0	0	0	0	0	0	0	0	0	0
2555	12	Female	Sylhet	Secondary school	Good	Yes	Always	Good	No	Sometime	Sometime	Yes	Unaware	Yes	No	Negative	Negative	Mild	None	Negative	1	0	0	0	0	1	0	2	1	5	1	0	0	1	2	0	0	4
2557	12	Female	Sylhet	Secondary school	Good	Yes	Always	Moderate	No	Sometime	Not at all	No	Unaware	Yes	No	Negative	Negative	None	None	Negative	1	0	0	0	0	0	0	0	1	2	0	0	0	0	0	0	0	0
2571	14	Male	Rajshahi	Secondary school	Good	Yes	Always	Moderate	No	Always	Sometime	Yes	Gain	Yes	No	Positive	Positive	Moderate	Moderate	Positive	2	2	2	1	1	1	2	0	3	14	1	1	0	3	3	1	3	12
2573	14	Male	Barisal	Secondary school	Good	Yes	Always	Good	No	Not at all	Sometime	Sometime	No change	Yes	No	Negative	Negative	None	None	Negative	0	1	0	0	0	0	0	0	0	1	0	0	0	0	0	0	0	0
2578	15	Male	Sylhet	Secondary school	Good	No	Always	Moderate	Yes	Sometime	Always	No	Unaware	No	Yes	Negative	Positive	None	Moderate	Negative	0	0	0	0	1	2	0	0	0	3	2	1	1	0	3	3	0	10
2579	15	Male	Sylhet	Secondary school	Good	Yes	Always	Moderate	No	Always	Not at all	Sometime	Loss	Yes	No	Negative	Negative	Mild	None	Negative	1	1	1	0	0	1	1	2	1	8	0	1	0	1	1	0	0	3
2581	16	Male	Barisal	Secondary school	Good	Yes	Always	Bad	Yes	Always	Not at all	Sometime	Unaware	No	No	Negative	Negative	None	Mild	Negative	0	0	0	1	1	1	0	0	1	4	3	2	0	1	1	0	0	7
2600	16	Female	Sylhet	Secondary school	Good	Yes	Always	Good	Yes	Always	Not at all	No	Unaware	Yes	No	Negative	Negative	None	None	Negative	0	0	0	0	0	0	0	0	0	0	0	0	0	0	0	0	0	0
2609	15	Male	Rajshahi	Secondary school	Good	No	Always	Good	No	Always	Not at all	No	No change	Yes	Yes	Negative	Negative	None	None	Negative	0	0	0	0	0	0	0	0	0	0	0	0	0	0	0	0	0	0
2618	14	Male	Sylhet	Secondary school	Good	Yes	Always	Moderate	Yes	Always	Not at all	Sometime	Unaware	Yes	No	Negative	Negative	Mild	None	Negative	0	2	0	0	1	1	0	0	1	5	2	0	0	0	1	0	0	3
2632	16	Female	Khulna	Secondary school	Good	Yes	Always	Good	Yes	Sometime	Not at all	Yes	Loss	Yes	No	Negative	Negative	Mild	None	Negative	0	0	1	1	1	3	0	1	0	7	0	1	0	1	0	0	0	2
2667	17	Female	Sylhet	Secondary school	Good	Yes	Always	Good	Yes	Always	Sometime	Yes	Unaware	Yes	No	Positive	Positive	Severe	Moderate	Positive	3	3	2	1	1	1	3	1	1	16	3	2	2	0	2	1	0	10
2686	16	Female	Sylhet	Secondary school	Good	Yes	Always	Moderate	Yes	Sometime	Not at all	No	Unaware	No	No	Positive	Negative	Moderate	Mild	Negative	1	1	1	0	1	2	0	3	2	11	2	3	1	0	2	1	0	9
2687	13	Male	Sylhet	Secondary school	Good	Yes	Always	Good	No	Sometime	Not at all	Sometime	Gain	Yes	Yes	Negative	Negative	None	None	Negative	0	3	0	0	0	0	0	0	0	3	0	0	0	0	0	0	0	0
2694	18	Male	Dhaka	Higher secondary school	Good	Yes	Always	Moderate	Yes	Sometime	Sometime	Yes	No change	Yes	No	Negative	Negative	None	None	Negative	1	0	1	0	0	0	0	0	0	2	0	0	0	0	0	0	0	0
2697	15	Female	Sylhet	Secondary school	Good	Yes	Always	Good	Yes	Sometime	Not at all	No	No change	Yes	No	Negative	Negative	None	None	Negative	0	1	0	0	0	0	1	0	0	2	0	0	0	0	0	0	0	0
2699	14	Male	Sylhet	Secondary school	Good	Yes	Always	Moderate	Yes	Not at all	Not at all	Yes	Unaware	Yes	No	Negative	Negative	None	None	Negative	0	0	0	0	0	0	0	0	0	0	0	0	0	0	0	0	0	0
2718	14	Female	Sylhet	Secondary school	Good	Yes	Always	Good	No	Sometime	Not at all	No	Unaware	No	No	Negative	Negative	None	None	Negative	0	0	0	0	0	0	0	0	0	0	0	0	0	0	0	0	0	0
2721	15	Female	Chittagong	Secondary school	Good	Yes	Always	Good	No	Sometime	Sometime	No	Gain	No	No	Negative	Negative	None	Mild	Negative	0	1	0	0	0	1	0	1	0	3	0	0	3	0	1	1	0	5
2734	15	Male	Dhaka	Secondary school	Good	Yes	Always	Moderate	No	Always	Not at all	Sometime	Unaware	Yes	No	Positive	Negative	Severe	Mild	Negative	3	0	3	1	0	3	3	3	1	17	1	0	0	1	3	0	0	5
2749	13	Male	Chittagong	Secondary school	Good	Yes	Always	Bad	No	Not at all	Sometime	Sometime	Loss	No	No	Negative	Negative	Mild	None	Negative	0	0	0	0	0	1	0	2	3	6	1	0	0	0	0	1	0	2
2767	16	Female	Dhaka	Secondary school	Good	Yes	Always	Moderate	Yes	Sometime	Sometime	Sometime	Unaware	Yes	No	Negative	Negative	Mild	None	Negative	1	1	1	0	0	1	1	0	0	5	0	0	0	0	0	0	0	0
2801	18	Male	Khulna	Higher secondary school	Good	No	Sometime	Bad	Yes	Always	Not at all	Yes	Gain	No	No	Positive	Positive	Extremely severe	Moderate	Positive	3	3	3	1	3	3	3	3	3	25	1	3	3	3	0	0	1	11
2813	13	Female	Rajshahi	Secondary school	Good	Yes	Always	Good	Yes	Not at all	Not at all	Yes	No change	No	No	Negative	Negative	None	None	Negative	0	0	0	0	0	0	0	0	0	0	0	0	0	0	0	0	0	0
2820	14	Male	Dhaka	Secondary school	Good	Yes	Always	Moderate	Yes	Sometime	Sometime	No	Loss	Yes	No	Negative	Negative	None	None	Negative	0	0	0	0	0	0	0	0	0	0	0	0	0	0	0	0	0	0
2826	14	Male	Barisal	Secondary school	Good	Yes	Always	Good	No	Sometime	Not at all	Yes	Unaware	No	No	Negative	Negative	Mild	Mild	Negative	0	0	1	0	3	1	0	3	0	8	2	2	0	0	2	0	0	6
2830	15	Female	Sylhet	Secondary school	Good	Yes	Always	Good	No	Always	Not at all	Sometime	Unaware	Yes	No	Negative	Negative	None	None	Negative	0	0	0	0	0	1	1	1	0	3	0	0	1	0	0	0	0	1
2841	14	Female	Sylhet	Secondary school	Good	Yes	Always	Good	Yes	Always	Not at all	Sometime	Unaware	No	No	Negative	Negative	None	None	Negative	0	0	0	0	0	0	0	0	0	0	0	0	1	1	0	0	0	2
2850	15	Female	Dhaka	Secondary school	Good	Yes	Not at all	Bad	Yes	Sometime	Sometime	No	No change	Yes	No	Negative	Negative	Mild	Mild	Negative	0	0	0	0	0	2	1	2	2	7	3	1	0	1	2	1	0	8
2854	14	Female	Chittagong	Secondary school	Good	Yes	Not at all	Good	Yes	Sometime	Not at all	No	Loss	Yes	No	Negative	Negative	None	None	Negative	0	1	0	0	0	0	1	1	0	3	0	0	0	0	0	0	0	0
2855	13	Female	Sylhet	Secondary school	Good	Yes	Always	Moderate	Yes	Sometime	Not at all	No	No change	Yes	No	Negative	Negative	None	None	Negative	0	0	0	0	0	0	0	0	0	0	1	0	1	0	0	0	0	2
2867	13	Male	Barisal	Secondary school	Good	Yes	Always	Moderate	No	Always	Always	No	Unaware	Yes	No	Positive	Positive	Severe	Severe	Positive	3	3	0	3	3	0	0	3	2	17	2	3	2	3	3	3	0	16
2873	12	Male	Sylhet	Secondary school	Good	Yes	Always	Moderate	No	Not at all	Not at all	No	Unaware	No	No	Negative	Negative	None	None	Negative	0	0	0	0	0	0	0	2	0	2	0	0	0	0	0	0	0	0
2874	13	Female	Sylhet	Secondary school	Good	No	Not at all	Bad	No	Not at all	Not at all	Sometime	No change	Yes	No	Negative	Negative	None	None	Negative	0	0	0	0	0	1	0	2	1	4	3	0	0	0	0	0	0	3
2884	13	Female	Chittagong	Secondary school	Good	Yes	Always	Good	No	Sometime	Not at all	Yes	No change	Yes	No	Negative	Negative	None	None	Negative	1	2	0	0	0	0	0	0	0	3	0	1	0	0	0	0	0	1
2887	14	Male	Dhaka	Secondary school	Good	Yes	Always	Good	Yes	Not at all	Not at all	Yes	Unaware	Yes	No	Negative	Negative	None	None	Negative	0	3	0	0	0	0	0	0	0	3	0	0	0	0	0	0	0	0
2890	14	Male	Sylhet	Secondary school	Good	Yes	Always	Good	No	Not at all	Not at all	No	No change	Yes	No	Negative	Negative	None	None	Negative	0	0	0	0	0	0	0	0	0	0	0	0	0	0	0	0	0	0
2908	15	Female	Rajshahi	Secondary school	Good	Yes	Always	Good	Yes	Not at all	Sometime	No	Loss	Yes	Yes	Positive	Positive	Moderate	Moderate	Positive	1	3	0	0	0	3	0	2	1	10	2	1	0	1	2	3	1	10
2918	17	Male	Barisal	Secondary school	Good	No	Sometime	Good	No	Not at all	Not at all	No	Gain	No	No	Negative	Negative	Mild	None	Negative	0	0	0	0	0	3	0	3	0	6	3	0	0	0	0	0	0	3
2930	12	Male	Sylhet	Secondary school	Good	Yes	Always	Bad	No	Not at all	Not at all	Yes	Loss	No	No	Negative	Negative	None	Mild	Negative	0	0	0	0	0	0	0	0	1	1	0	0	1	2	1	3	0	7
2941	18	Female	Khulna	Higher secondary school	Good	Yes	Not at all	Moderate	Yes	Always	Always	Yes	Loss	Yes	No	Negative	Negative	None	Mild	Negative	1	0	0	0	0	1	0	1	0	3	1	1	1	0	2	0	0	5
2948	13	Male	Sylhet	Secondary school	Good	Yes	Always	Good	Yes	Not at all	Always	No	No change	Yes	No	Negative	Negative	None	None	Negative	0	0	0	0	0	0	0	0	0	0	0	0	0	0	0	0	0	0
2950	16	Female	Sylhet	Secondary school	Good	Yes	Always	Bad	Yes	Sometime	Always	Yes	Gain	Yes	No	Negative	Negative	None	None	Negative	0	0	1	0	0	1	0	1	1	4	0	1	0	0	1	0	0	2
2960	14	Male	Barisal	Secondary school	Good	Yes	Always	Moderate	Yes	Not at all	Not at all	Sometime	Unaware	Yes	No	Negative	Negative	None	None	Negative	0	0	0	0	0	0	0	0	0	0	0	0	0	0	0	0	0	0
2961	13	Female	Sylhet	Secondary school	Good	Yes	Always	Good	Yes	Not at all	Not at all	No	No change	No	No	Negative	Negative	None	None	Negative	0	0	0	0	0	0	0	0	0	0	0	0	0	0	0	3	0	3
2964	17	Female	Chittagong	Secondary school	Good	Yes	Always	Moderate	No	Sometime	Not at all	Yes	Unaware	No	No	Negative	Negative	None	None	Negative	1	0	1	0	0	0	0	0	0	2	0	0	0	0	0	0	0	0
2973	17	Male	Dhaka	Higher secondary school	Good	No	Sometime	Moderate	No	Always	Always	Yes	Gain	No	Yes	Positive	Negative	Severe	Mild	Negative	3	1	1	3	2	0	3	1	1	15	3	0	1	3	2	0	0	9
2992	13	Male	Dhaka	Secondary school	Good	Yes	Always	Good	No	Not at all	Not at all	No	No change	Yes	No	Negative	Negative	None	None	Negative	0	2	0	0	0	0	0	0	0	2	0	0	0	0	0	0	0	0
3004	15	Female	Sylhet	Secondary school	Good	Yes	Always	Moderate	Yes	Sometime	Sometime	Sometime	Gain	Yes	No	Negative	Negative	None	None	Negative	1	0	0	0	0	1	0	0	1	3	0	0	0	0	0	1	0	1
3008	14	Male	Khulna	Secondary school	Good	Yes	Always	Moderate	No	Sometime	Always	Yes	No change	Yes	No	Positive	Negative	Moderate	Mild	Negative	2	1	2	0	1	2	0	2	0	10	3	2	2	0	0	0	0	7
3079	12	Female	Sylhet	Secondary school	Good	Yes	Always	Moderate	No	Sometime	Sometime	Sometime	Unaware	Yes	No	Negative	Negative	None	None	Negative	1	1	0	0	0	0	0	1	1	4	0	0	0	0	0	0	0	0
3120	15	Female	Sylhet	Secondary school	Good	Yes	Always	Moderate	Yes	Sometime	Sometime	Sometime	No change	Yes	No	Negative	Negative	None	None	Negative	0	3	0	0	0	1	0	0	0	4	1	0	1	0	0	0	0	2
3124	14	Female	Sylhet	Secondary school	Good	Yes	Always	Good	No	Not at all	Not at all	No	No change	Yes	No	Negative	Negative	None	None	Negative	0	0	0	0	0	0	0	0	0	0	0	0	0	0	0	0	0	0
3125	14	Female	Sylhet	Secondary school	Good	Yes	Always	Good	No	Not at all	Not at all	No	No change	Yes	No	Negative	Negative	None	None	Negative	0	0	0	0	0	0	0	0	0	0	0	0	0	0	0	0	0	0
3128	15	Female	Sylhet	Secondary school	Good	Yes	Always	Moderate	No	Always	Not at all	Yes	No change	Yes	No	Negative	Negative	None	None	Negative	0	1	1	0	0	0	0	1	1	4	0	0	0	0	0	0	0	0
3130	13	Female	Chittagong	Secondary school	Good	Yes	Not at all	Good	Yes	Always	Not at all	Yes	Unaware	No	No	Negative	Negative	None	None	Negative	1	0	0	0	0	1	1	0	1	4	1	1	0	0	1	0	0	3
3135	14	Female	Rajshahi	Secondary school	Good	Yes	Always	Moderate	Yes	Sometime	Not at all	No	No change	No	No	Negative	Negative	Mild	None	Negative	1	1	2	0	0	2	0	0	1	7	0	1	0	0	1	0	0	2
3149	14	Male	Khulna	Secondary school	Good	Yes	Always	Good	No	Not at all	Not at all	Yes	No change	Yes	No	Negative	Negative	None	None	Negative	0	0	0	0	0	0	0	0	0	0	0	0	0	0	0	0	0	0
3158	17	Male	Sylhet	Secondary school	Good	Yes	Always	Moderate	Yes	Always	Not at all	Sometime	Unaware	Yes	No	Negative	Positive	Mild	Moderate	Negative	1	1	1	1	0	0	0	1	2	7	3	3	3	0	0	1	0	10
3164	16	Female	Dhaka	Secondary school	Good	Yes	Always	Good	Yes	Always	Sometime	No	Gain	No	Yes	Negative	Negative	None	None	Negative	1	1	0	0	0	0	0	2	0	4	0	0	0	2	2	0	0	4
3170	16	Male	Dhaka	Secondary school	Good	Yes	Always	Good	No	Sometime	Not at all	No	No change	Yes	No	Negative	Negative	None	None	Negative	0	0	0	0	0	0	0	0	0	0	0	0	0	0	0	0	0	0
3180	13	Male	Barisal	Secondary school	Good	Yes	Always	Moderate	Yes	Always	Sometime	No	Loss	Yes	No	Negative	Negative	Mild	None	Negative	0	3	0	0	0	0	0	1	1	5	1	1	0	0	0	1	0	3
3187	15	Female	Sylhet	Secondary school	Good	Yes	Always	Moderate	No	Not at all	Not at all	No	No change	Yes	No	Negative	Negative	None	None	Negative	0	1	0	0	0	0	0	0	0	1	0	0	0	0	0	0	0	0
3190	13	Female	Sylhet	Secondary school	Good	Yes	Always	Bad	Yes	Always	Not at all	Sometime	Unaware	Yes	No	Negative	Negative	None	None	Negative	0	0	0	0	0	0	0	0	0	0	0	1	3	0	0	0	0	4
3197	16	Male	Sylhet	Secondary school	Good	Yes	Always	Moderate	Yes	Not at all	Not at all	Yes	Unaware	Yes	No	Negative	Negative	None	None	Negative	0	0	0	0	0	0	0	1	1	2	0	1	1	0	0	0	0	2
3207	12	Male	Sylhet	Secondary school	Good	Yes	Always	Moderate	Yes	Sometime	Always	No	No change	Yes	No	Negative	Negative	Mild	None	Negative	0	1	0	0	1	1	0	2	1	6	1	0	1	0	0	0	0	2
3241	12	Female	Dhaka	Secondary school	Good	Yes	Always	Moderate	No	Not at all	Not at all	Yes	Loss	No	Yes	Positive	Negative	Moderate	Mild	Negative	0	3	1	0	0	1	0	3	3	11	0	3	0	3	1	0	0	7
3244	13	Male	Dhaka	Secondary school	Good	Yes	Always	Good	No	Not at all	Not at all	Yes	Gain	No	No	Negative	Negative	None	None	Negative	0	0	0	0	0	0	0	3	0	3	0	0	0	3	0	0	0	3
3250	12	Female	Sylhet	Secondary school	Good	Yes	Always	Moderate	Yes	Always	Not at all	Yes	Gain	No	Yes	Positive	Negative	Severe	None	Negative	3	3	1	0	0	3	0	2	3	15	0	0	0	0	0	0	0	0
3253	13	Female	Sylhet	Secondary school	Good	Yes	Always	Good	No	Always	Not at all	Yes	No change	No	No	Negative	Negative	None	None	Negative	0	0	0	0	0	0	0	0	0	0	0	0	0	0	0	0	0	0
3274	13	Female	Sylhet	Secondary school	Good	Yes	Always	Bad	Yes	Always	Not at all	Yes	Gain	No	No	Positive	Negative	Moderate	Mild	Negative	1	1	1	0	0	2	1	1	3	10	2	2	1	0	1	0	0	6
3293	15	Female	Dhaka	Secondary school	Good	No	Always	Bad	No	Sometime	Not at all	Yes	Loss	No	No	Positive	Positive	Moderate	Moderate	Positive	1	2	2	0	0	3	0	3	3	14	1	3	3	2	0	0	3	12
3297	15	Female	Rajshahi	Secondary school	Good	No	Sometime	Bad	No	Always	Not at all	No	Gain	No	No	Negative	Positive	None	Moderate	Negative	1	0	2	0	0	0	0	0	0	3	3	3	0	3	0	0	3	12
3348	15	Female	Dhaka	Secondary school	Good	Yes	Always	Moderate	No	Always	Not at all	Sometime	No change	No	No	Positive	Negative	Moderate	Mild	Negative	3	3	2	0	0	0	1	3	0	12	3	3	3	0	0	0	0	9
3378	15	Female	Sylhet	Secondary school	Good	Yes	Always	Bad	No	Sometime	Not at all	Sometime	No change	No	No	Positive	Negative	Moderate	None	Negative	0	0	2	0	0	3	2	3	1	11	1	0	0	0	1	0	0	2
3379	15	Female	Sylhet	Secondary school	Good	Yes	Always	Moderate	No	Always	Not at all	Sometime	Gain	No	No	Negative	Negative	None	None	Negative	0	0	0	0	0	1	0	2	0	3	0	0	1	0	0	0	0	1
3380	15	Female	Sylhet	Secondary school	Good	Yes	Always	Bad	No	Always	Sometime	Sometime	Unaware	No	No	Negative	Negative	Mild	Mild	Negative	1	1	1	0	0	2	1	1	2	9	3	1	0	0	1	0	0	5
3384	15	Female	Sylhet	Secondary school	Good	Yes	Always	Moderate	Yes	Sometime	Not at all	No	Gain	No	No	Negative	Negative	None	None	Negative	0	0	0	0	0	1	0	0	0	1	0	0	0	0	0	0	0	0
3419	11	Male	Sylhet	Secondary school	Good	Yes	Always	Good	No	Sometime	Not at all	No	No change	Yes	No	Negative	Negative	None	None	Negative	0	0	0	0	3	1	0	0	0	4	0	0	0	0	0	0	0	0
3421	13	Male	Barisal	Secondary school	Good	Yes	Always	Moderate	No	Not at all	Not at all	Yes	Loss	Yes	No	Negative	Negative	None	None	Negative	0	0	0	0	0	0	0	0	0	0	0	0	1	0	0	0	0	1
3438	15	Male	Sylhet	Secondary school	Good	No	Sometime	Moderate	No	Always	Sometime	No	Unaware	Yes	Yes	Positive	Positive	Severe	Moderate	Positive	1	2	2	1	0	3	1	3	3	16	3	2	0	3	3	0	0	11
3441	13	Female	Sylhet	Secondary school	Good	Yes	Always	Moderate	No	Always	Not at all	No	No change	Yes	No	Negative	Negative	None	None	Negative	0	0	0	0	0	1	0	1	0	2	0	1	0	0	0	0	0	1
3466	16	Female	Chittagong	Higher secondary school	Good	Yes	Always	Moderate	Yes	Sometime	Not at all	No	No change	Yes	No	Negative	Negative	Mild	Mild	Negative	1	2	3	0	0	1	1	0	1	9	0	1	2	1	2	1	0	7
3468	17	Female	Chittagong	Higher secondary school	Good	Yes	Sometime	Bad	Yes	Always	Not at all	Sometime	No change	Yes	No	Negative	Negative	Mild	Mild	Negative	1	1	1	1	1	1	1	1	1	9	1	1	1	1	1	1	0	6
3478	11	Male	Sylhet	Secondary school	Good	Yes	Always	Moderate	No	Sometime	Not at all	No	Loss	Yes	No	Negative	Negative	None	None	Negative	0	0	0	0	0	0	0	0	0	0	0	0	0	0	0	0	0	0
3485	13	Female	Sylhet	Secondary school	Good	Yes	Always	Good	No	Always	Not at all	No	Loss	Yes	No	Negative	Negative	None	None	Negative	0	1	1	0	0	1	0	1	0	4	0	0	0	0	1	0	1	2
3531	15	Male	Rangpur	Secondary school	Good	Yes	Not at all	Bad	Yes	Always	Sometime	Sometime	Gain	Yes	Yes	Positive	Negative	Moderate	Mild	Negative	2	3	0	2	0	1	2	0	0	10	1	0	2	2	2	0	2	9
3533	15	Male	Rangpur	Secondary school	Good	Yes	Always	Moderate	No	Sometime	Sometime	Sometime	Gain	Yes	Yes	Positive	Positive	Severe	Moderate	Positive	1	1	0	3	3	3	2	2	2	17	2	1	2	1	2	2	2	12
3558	13	Male	Barisal	Secondary school	Good	Yes	Always	Good	No	Always	Not at all	No	Unaware	Yes	No	Negative	Negative	Mild	None	Negative	1	1	1	0	1	1	1	0	1	7	0	0	0	0	0	0	0	0
3559	13	Male	Barisal	Secondary school	Good	Yes	Always	Bad	No	Sometime	Not at all	Yes	Unaware	Yes	No	Negative	Negative	None	None	Negative	0	0	1	0	0	0	0	1	0	2	0	1	1	0	1	0	0	3
3560	13	Female	Chittagong	Secondary school	Good	Yes	Always	Good	No	Sometime	Not at all	No	Unaware	Yes	No	Negative	Negative	None	None	Negative	1	0	0	0	0	1	0	0	1	3	1	0	0	0	0	0	0	1
3627	15	Female	Rajshahi	Secondary school	Good	Yes	Always	Good	Yes	Always	Not at all	No	No change	Yes	Yes	Negative	Negative	Mild	None	Negative	1	0	1	0	0	3	0	2	0	7	0	1	0	0	0	1	0	2
3650	12	Female	Sylhet	Secondary school	Good	Yes	Always	Moderate	No	Sometime	Not at all	Sometime	Loss	Yes	No	Negative	Negative	None	None	Negative	0	0	0	0	0	0	0	1	0	1	0	0	0	0	0	0	0	0
3651	12	Female	Sylhet	Secondary school	Good	Yes	Always	Moderate	Yes	Not at all	Not at all	Sometime	Loss	Yes	No	Negative	Negative	None	None	Negative	0	0	0	0	0	0	0	0	0	0	0	0	0	0	0	0	0	0
3655	13	Male	Sylhet	Secondary school	Good	Yes	Not at all	Good	No	Not at all	Not at all	Yes	Loss	Yes	No	Negative	Negative	None	None	Negative	0	1	0	0	0	0	0	1	1	3	1	1	1	0	1	0	0	4
3663	16	Male	Khulna	Secondary school	Good	Yes	Sometime	Moderate	Yes	Not at all	Not at all	Yes	No change	Yes	No	Negative	Positive	Mild	Moderate	Negative	0	1	3	0	0	2	1	0	1	8	1	3	1	1	1	2	1	10
3685	17	Female	Dhaka	Secondary school	Good	Yes	Not at all	Bad	Yes	Always	Not at all	Yes	Gain	Yes	No	Positive	Positive	Moderate	Moderate	Positive	1	2	3	1	0	3	2	1	1	14	3	3	2	1	1	1	3	14
3691	15	Female	Sylhet	Secondary school	Good	Yes	Always	Moderate	Yes	Always	Not at all	No	No change	Yes	No	Negative	Negative	None	None	Negative	1	1	1	0	0	0	0	0	0	3	0	0	0	0	0	0	0	0
3706	17	Male	Chittagong	Higher secondary school	Good	Yes	Always	Good	No	Always	Not at all	Yes	Loss	Yes	No	Negative	Negative	None	None	Negative	1	1	1	0	0	0	0	0	0	3	0	0	0	0	0	0	0	0
3718	13	Male	Sylhet	Secondary school	Good	Yes	Always	Good	No	Not at all	Not at all	Yes	Unaware	Yes	No	Negative	Negative	None	None	Negative	0	0	0	0	0	0	0	1	1	2	1	0	1	0	1	0	0	3
5	13	Female	Sylhet	Secondary school	Bad	No	Sometime	Bad	No	Always	Not at all	No	Unaware	No	No	Negative	Negative	None	None	Negative	1	1	0	0	0	0	0	0	1	3	0	0	0	0	0	0	0	0
13	14	Male	Khulna	Secondary school	Bad	No	Always	Bad	Yes	Always	Not at all	Yes	Gain	Yes	No	Negative	Negative	Mild	Mild	Negative	2	1	0	0	2	3	0	0	0	8	1	2	3	0	0	0	0	6
26	12	Female	Sylhet	Secondary school	Bad	No	Sometime	Bad	Yes	Always	Not at all	Sometime	No change	Yes	No	Negative	Negative	None	None	Negative	0	0	0	0	0	0	0	0	0	0	0	0	0	0	0	0	0	0
50	14	Male	Dhaka	Secondary school	Bad	Yes	Always	Moderate	No	Not at all	Sometime	No	Unaware	Yes	No	Negative	Negative	None	None	Negative	0	2	0	0	0	0	0	0	0	2	0	0	0	0	0	0	0	0
68	12	Male	Barisal	Secondary school	Bad	Yes	Always	Moderate	Yes	Always	Sometime	No	Unaware	Yes	No	Negative	Negative	Mild	None	Negative	1	1	1	1	1	0	0	1	0	6	0	0	1	0	1	0	0	2
82	15	Male	Barisal	Secondary school	Bad	No	Sometime	Bad	Yes	Always	Sometime	No	Gain	No	Yes	Positive	Negative	Moderate	Mild	Negative	2	0	0	0	0	1	1	3	3	10	3	1	1	2	0	0	0	7
89	15	Male	Sylhet	Secondary school	Bad	Yes	Always	Moderate	Yes	Sometime	Sometime	Yes	Unaware	Yes	No	Positive	Negative	Moderate	Mild	Negative	3	1	1	1	0	3	0	3	2	14	0	1	0	3	1	1	0	6
98	16	Male	Sylhet	Secondary school	Bad	Yes	Always	Moderate	Yes	Always	Always	No	No change	No	No	Negative	Negative	None	Mild	Negative	0	0	0	0	0	0	0	0	1	1	3	0	3	0	0	0	0	6
119	13	Male	Khulna	Secondary school	Bad	Yes	Always	Bad	Yes	Always	Sometime	Sometime	Loss	Yes	No	Negative	Negative	None	None	Negative	0	0	0	0	0	0	0	1	1	2	0	0	0	0	1	0	0	1
200	13	Female	Mymensingh	Secondary school	Bad	Yes	Always	Bad	No	Always	Always	Yes	Unaware	No	No	Positive	Positive	Moderate	Severe	Positive	2	1	1	1	1	2	0	3	2	13	3	3	3	3	2	1	0	15
217	14	Male	Barisal	Secondary school	Bad	Yes	Not at all	Bad	No	Not at all	Not at all	Sometime	Gain	Yes	Yes	Positive	Negative	Moderate	Mild	Negative	2	1	1	1	1	1	2	1	1	11	1	1	1	1	1	1	1	7
218	14	Male	Barisal	Secondary school	Bad	Yes	Sometime	Bad	No	Always	Sometime	Sometime	Unaware	No	Yes	Negative	Negative	Mild	Mild	Negative	1	1	1	1	1	1	1	1	1	9	1	1	1	1	1	1	1	7
235	18	Female	Rangpur	Higher secondary school	Bad	No	Not at all	Moderate	No	Sometime	Not at all	Sometime	Unaware	No	No	Negative	Negative	Mild	Mild	Negative	1	0	1	1	1	1	2	1	1	9	1	1	0	1	1	2	0	6
272	14	Male	Barisal	Secondary school	Bad	Yes	Always	Moderate	No	Sometime	Always	Sometime	Loss	Yes	No	Negative	Negative	None	None	Negative	1	1	0	0	0	0	0	0	0	2	0	0	0	0	0	0	0	0
295	19	Male	Dhaka	Higher secondary school	Bad	No	Not at all	Bad	Yes	Always	Sometime	No	Loss	Yes	No	Positive	Positive	Extremely severe	Severe	Positive	3	2	3	3	3	3	1	2	3	23	2	1	2	3	2	2	3	15
296	14	Male	Dhaka	Secondary school	Bad	Yes	Always	Moderate	No	Always	Sometime	Sometime	Loss	No	No	Positive	Negative	Moderate	Mild	Negative	1	1	1	2	1	1	3	1	1	12	2	2	0	2	1	1	0	8
304	16	Male	Chittagong	Secondary school	Bad	Yes	Always	Moderate	Yes	Always	Always	Yes	Loss	Yes	Yes	Negative	Negative	Mild	Mild	Negative	0	1	1	0	0	2	1	1	1	7	1	2	1	1	1	0	0	6
315	13	Female	Khulna	Secondary school	Bad	Yes	Always	Bad	No	Sometime	Sometime	Sometime	No change	Yes	No	Negative	Negative	None	None	Negative	0	0	0	0	0	0	0	1	0	1	0	0	1	0	1	0	0	2
328	14	Female	Sylhet	Secondary school	Bad	Yes	Always	Moderate	No	Sometime	Sometime	Sometime	Loss	No	No	Negative	Negative	Mild	None	Negative	1	1	1	0	0	0	1	1	1	6	2	0	0	0	0	0	0	2
338	16	Female	Dhaka	Higher secondary school	Bad	Yes	Always	Bad	Yes	Always	Not at all	Yes	Gain	No	Yes	Positive	Positive	Extremely severe	Moderate	Positive	2	3	3	1	3	2	3	1	3	21	3	1	2	2	2	1	2	13
341	15	Male	Dhaka	Secondary school	Bad	No	Sometime	Bad	No	Always	Sometime	Sometime	Gain	Yes	No	Positive	Negative	Moderate	Mild	Negative	1	0	3	0	0	3	3	0	1	11	3	1	1	1	1	1	0	8
366	15	Male	Dhaka	Secondary school	Bad	Yes	Sometime	Good	No	Not at all	Not at all	Sometime	Loss	No	Yes	Positive	Positive	Extremely severe	Moderate	Positive	3	3	3	3	2	1	3	3	3	24	2	1	1	3	2	2	3	14
374	18	Male	Chittagong	Higher secondary school	Bad	Yes	Not at all	Moderate	Yes	Always	Always	Yes	Gain	No	Yes	Positive	Positive	Extremely severe	Severe	Positive	3	0	3	3	3	3	3	2	3	23	3	3	3	3	2	1	3	18
448	18	Male	Khulna	Higher secondary school	Bad	No	Always	Bad	Yes	Always	Always	Yes	Loss	Yes	No	Positive	Positive	Extremely severe	Severe	Positive	3	3	3	0	1	1	3	3	3	20	0	3	0	3	3	3	3	15
519	15	Female	Khulna	Secondary school	Bad	Yes	Sometime	Bad	No	Always	Not at all	Yes	Loss	Yes	No	Positive	Positive	Severe	Moderate	Positive	3	2	1	1	1	3	2	1	2	16	3	3	1	3	1	1	0	12
527	15	Female	Dhaka	Secondary school	Bad	Yes	Always	Bad	Yes	Sometime	Always	Sometime	Loss	No	No	Positive	Positive	Severe	Moderate	Positive	3	3	3	2	0	3	0	3	2	19	3	2	2	1	2	0	2	12
564	17	Male	Dhaka	Secondary school	Bad	No	Always	Moderate	Yes	Always	Not at all	No	Unaware	No	No	Negative	Negative	Mild	None	Negative	1	1	0	0	0	0	0	1	2	5	2	0	0	1	1	0	0	4
566	13	Female	Dhaka	Secondary school	Bad	Yes	Always	Moderate	Yes	Always	Always	Sometime	Loss	Yes	No	Positive	Negative	Moderate	Mild	Negative	1	2	2	1	0	3	0	3	0	12	3	2	0	0	3	0	0	8
592	14	Female	Sylhet	Secondary school	Bad	Yes	Always	Moderate	Yes	Always	Not at all	Yes	Unaware	No	No	Negative	Negative	None	Mild	Negative	1	0	1	0	0	0	1	0	1	4	0	3	3	0	0	0	0	6
612	15	Male	Chittagong	Secondary school	Bad	Yes	Not at all	Bad	No	Always	Not at all	Yes	Gain	Yes	No	Positive	Positive	Severe	Severe	Positive	2	2	2	3	2	3	0	3	1	18	3	2	1	3	3	3	3	18
667	14	Female	Rajshahi	Secondary school	Bad	No	Always	Good	Yes	Always	Not at all	Yes	Loss	No	No	Negative	Negative	Mild	Mild	Negative	3	3	1	0	0	0	0	0	0	7	2	0	3	2	0	1	0	8
668	16	Female	Dhaka	Higher secondary school	Bad	Yes	Not at all	Bad	No	Always	Always	Yes	Unaware	No	No	Positive	Positive	Extremely severe	Severe	Positive	3	3	3	3	3	3	3	3	3	27	3	3	3	3	3	3	3	21
669	16	Female	Dhaka	Higher secondary school	Bad	No	Not at all	Bad	No	Always	Sometime	Yes	Unaware	No	No	Positive	Positive	Extremely severe	Severe	Positive	3	3	3	3	3	3	3	3	3	27	3	3	3	3	3	3	3	21
671	16	Female	Dhaka	Higher secondary school	Bad	No	Not at all	Bad	Yes	Always	Sometime	Yes	Unaware	No	No	Positive	Positive	Extremely severe	Severe	Positive	3	3	3	3	3	3	3	3	3	27	3	3	3	3	3	3	3	21
700	14	Female	Sylhet	Secondary school	Bad	Yes	Always	Moderate	Yes	Sometime	Not at all	No	No change	Yes	No	Negative	Negative	None	None	Negative	0	1	0	0	0	0	0	0	0	1	0	0	0	0	1	0	0	1
732	18	Male	Dhaka	Higher secondary school	Bad	Yes	Sometime	Moderate	No	Always	Sometime	Sometime	Gain	Yes	No	Positive	Negative	Moderate	Mild	Negative	2	2	2	1	1	0	2	1	2	13	1	1	1	2	1	0	0	6
736	17	Female	Mymensingh	Higher secondary school	Bad	Yes	Always	Moderate	No	Sometime	Not at all	Sometime	Loss	No	No	Negative	Negative	None	None	Negative	0	0	0	0	0	1	0	1	0	2	1	1	0	0	2	0	0	4
746	18	Female	Dhaka	Secondary school	Bad	Yes	Always	Moderate	No	Sometime	Sometime	Yes	Loss	No	No	Negative	Negative	Mild	Mild	Negative	1	0	1	1	1	1	1	3	0	9	1	1	0	0	2	0	1	5
749	13	Female	Sylhet	Secondary school	Bad	No	Sometime	Bad	No	Always	Not at all	No	Unaware	No	No	Negative	Negative	None	None	Negative	1	1	1	0	0	0	0	0	0	3	0	0	0	0	0	0	0	0
751	13	Female	Sylhet	Secondary school	Bad	No	Sometime	Bad	No	Always	Not at all	No	Unaware	No	No	Negative	Negative	Mild	None	Negative	1	2	3	0	0	0	0	0	0	6	0	0	0	0	0	0	0	0
756	14	Male	Rajshahi	Secondary school	Bad	No	Always	Bad	Yes	Always	Sometime	Yes	Loss	Yes	No	Negative	Negative	Mild	None	Negative	1	0	1	1	0	3	1	1	1	9	0	0	0	0	1	0	0	1
757	13	Male	Barisal	Secondary school	Bad	Yes	Always	Bad	No	Always	Sometime	No	Unaware	Yes	No	Negative	Negative	None	None	Negative	0	0	0	0	0	0	0	0	0	0	0	1	1	0	0	0	0	2
779	14	Female	Chittagong	Secondary school	Bad	Yes	Always	Moderate	Yes	Sometime	Always	No	Loss	No	No	Negative	Negative	None	None	Negative	0	0	0	0	1	1	0	2	0	4	0	0	1	0	1	0	0	2
815	14	Male	Barisal	Secondary school	Bad	No	Sometime	Moderate	Yes	Always	Not at all	Yes	No change	Yes	No	Negative	Negative	Mild	None	Negative	0	0	1	1	1	0	0	1	1	5	1	1	0	0	0	0	0	2
834	15	Male	Sylhet	Secondary school	Bad	Yes	Always	Moderate	Yes	Always	Not at all	No	Unaware	Yes	No	Positive	Negative	Severe	Mild	Negative	1	1	1	0	2	3	2	3	2	15	1	3	0	0	3	1	1	9
857	14	Female	Chittagong	Secondary school	Bad	Yes	Always	Bad	Yes	Always	Not at all	Sometime	Unaware	Yes	No	Negative	Negative	None	None	Negative	1	1	1	0	0	1	0	0	0	4	0	1	1	0	1	0	0	3
919	16	Female	Chittagong	Secondary school	Bad	No	Always	Bad	No	Always	Sometime	Yes	Gain	No	Yes	Positive	Positive	Extremely severe	Moderate	Positive	3	3	3	1	2	3	3	2	3	23	1	3	3	1	2	1	2	13
935	13	Male	Barisal	Secondary school	Bad	Yes	Not at all	Bad	No	Sometime	Sometime	Sometime	Unaware	Yes	No	Negative	Negative	Mild	Mild	Negative	1	1	1	1	1	1	1	1	1	9	1	1	1	1	1	1	1	7
945	15	Male	Barisal	Secondary school	Bad	Yes	Always	Bad	Yes	Sometime	Always	Yes	Unaware	Yes	No	Negative	Negative	Mild	None	Negative	1	1	1	0	1	1	1	0	3	9	1	1	1	1	0	0	0	4
946	18	Male	Rangpur	Higher secondary school	Bad	No	Always	Bad	No	Always	Sometime	Yes	Loss	No	Yes	Positive	Positive	Severe	Severe	Positive	2	0	3	3	3	1	1	2	3	18	3	3	3	3	2	1	1	16
952	13	Male	Sylhet	Secondary school	Bad	Yes	Always	Moderate	No	Sometime	Always	Sometime	Loss	No	No	Positive	Negative	Moderate	Mild	Negative	1	1	0	2	2	3	1	2	0	12	3	3	1	1	0	0	0	8
953	14	Female	Dhaka	Secondary school	Bad	Yes	Sometime	Bad	No	Sometime	Always	No	Unaware	Yes	Yes	Positive	Positive	Moderate	Moderate	Positive	3	0	3	0	1	3	1	2	0	13	2	3	3	0	3	1	0	12
968	15	Female	Sylhet	Secondary school	Bad	Yes	Always	Moderate	No	Always	Always	Yes	Gain	Yes	No	Positive	Positive	Severe	Moderate	Positive	2	2	1	0	1	3	1	3	2	15	1	2	3	1	1	0	2	10
989	14	Male	Dhaka	Secondary school	Bad	Yes	Always	Bad	No	Sometime	Sometime	No	Loss	Yes	No	Negative	Negative	None	None	Negative	0	0	0	0	0	0	0	0	0	0	0	0	0	0	0	0	0	0
991	14	Male	Sylhet	Secondary school	Bad	Yes	Always	Bad	Yes	Sometime	Always	Yes	Unaware	Yes	No	Negative	Negative	Mild	None	Negative	3	2	1	0	1	0	0	0	0	7	1	0	0	0	1	0	0	2
1009	19	Female	Dhaka	Higher secondary school	Bad	No	Always	Bad	Yes	Always	Not at all	Yes	Loss	No	No	Negative	Positive	Mild	Moderate	Negative	0	0	1	0	0	0	0	2	2	5	3	3	2	0	2	1	0	11
1013	13	Female	Dhaka	Secondary school	Bad	Yes	Always	Moderate	Yes	Sometime	Not at all	Sometime	Unaware	No	Yes	Negative	Negative	None	None	Negative	0	0	0	0	0	0	0	0	1	1	0	0	0	0	0	0	0	0
1086	13	Male	Barisal	Secondary school	Bad	Yes	Always	Bad	No	Always	Always	Sometime	Unaware	No	No	Positive	Negative	Moderate	Mild	Negative	1	0	1	2	2	1	2	1	3	13	2	1	2	1	1	2	0	9
1090	15	Female	Barisal	Secondary school	Bad	No	Always	Bad	No	Always	Sometime	No	No change	Yes	No	Positive	Negative	Severe	Mild	Negative	3	0	3	2	1	2	3	0	1	15	2	1	2	0	0	0	0	5
1091	15	Female	Barisal	Secondary school	Bad	No	Always	Bad	No	Always	Sometime	No	No change	Yes	No	Negative	Negative	None	None	Negative	0	1	1	0	0	0	0	0	0	2	1	1	1	0	0	0	0	3
1138	17	Male	Chittagong	Secondary school	Bad	Yes	Sometime	Good	Yes	Sometime	Always	Sometime	Unaware	Yes	No	Negative	Negative	Mild	Mild	Negative	1	0	2	0	1	0	1	0	1	6	1	1	1	1	0	1	0	5
1146	15	Male	Sylhet	Secondary school	Bad	No	Always	Moderate	Yes	Always	Sometime	Sometime	Unaware	Yes	No	Negative	Negative	None	None	Negative	0	0	1	0	0	0	0	0	1	2	1	0	0	0	2	1	0	4
1161	15	Male	Chittagong	Secondary school	Bad	Yes	Always	Bad	No	Not at all	Not at all	No	Unaware	Yes	No	Negative	Negative	None	None	Negative	0	1	0	0	0	0	1	0	0	2	0	0	1	0	0	3	0	4
1162	15	Female	Barisal	Secondary school	Bad	Yes	Always	Moderate	No	Always	Always	No	Loss	No	Yes	Positive	Positive	Extremely severe	Moderate	Positive	1	0	3	2	2	3	3	3	3	20	3	3	1	2	3	0	2	14
1202	18	Female	Dhaka	Higher secondary school	Bad	No	Always	Moderate	No	Always	Always	Yes	Unaware	No	No	Positive	Positive	Severe	Moderate	Positive	1	2	1	1	1	3	2	3	2	16	3	2	3	1	2	1	0	12
1218	14	Male	Chittagong	Secondary school	Bad	No	Sometime	Moderate	Yes	Sometime	Always	Sometime	Loss	Yes	No	Negative	Negative	None	None	Negative	0	0	0	0	0	1	0	0	0	1	0	0	0	0	0	0	0	0
1219	13	Male	Barisal	Secondary school	Bad	Yes	Always	Moderate	No	Not at all	Not at all	Yes	Gain	Yes	No	Negative	Negative	None	None	Negative	1	1	0	0	0	0	1	0	1	4	0	0	1	0	0	1	0	2
1236	14	Male	Barisal	Secondary school	Bad	Yes	Always	Bad	No	Always	Not at all	Yes	Unaware	No	No	Negative	Negative	Mild	Mild	Negative	1	2	0	0	1	0	1	1	0	6	0	1	1	1	3	0	0	6
1251	17	Female	Rangpur	Higher secondary school	Bad	No	Always	Moderate	No	Always	Not at all	No	Gain	No	No	Negative	Positive	Mild	Moderate	Negative	1	1	1	0	0	3	0	0	3	9	3	3	3	2	3	0	0	14
1253	11	Female	Dhaka	Secondary school	Bad	Yes	Sometime	Moderate	No	Sometime	Not at all	No	Loss	No	No	Negative	Negative	None	None	Negative	0	0	0	0	0	0	0	1	0	1	0	0	0	0	0	0	0	0
1254	15	Female	Dhaka	Secondary school	Bad	Yes	Sometime	Moderate	No	Always	Sometime	No	Unaware	No	No	Negative	Negative	None	None	Negative	3	1	0	0	0	0	0	0	0	4	0	0	0	0	0	0	0	0
1266	12	Female	Khulna	Secondary school	Bad	Yes	Always	Bad	No	Sometime	Not at all	No	No change	Yes	No	Negative	Negative	None	None	Negative	0	0	1	0	0	1	0	1	1	4	0	0	0	0	1	0	0	1
1274	15	Female	Chittagong	Secondary school	Bad	Yes	Always	Moderate	No	Always	Sometime	No	No change	Yes	No	Negative	Negative	None	None	Negative	0	0	0	0	0	0	0	0	1	1	0	0	0	0	0	0	0	0
1275	15	Female	Chittagong	Secondary school	Bad	Yes	Always	Moderate	Yes	Always	Sometime	No	No change	Yes	No	Negative	Negative	None	None	Negative	0	0	0	0	0	0	0	0	1	1	0	0	0	0	0	0	0	0
1281	15	Male	Dhaka	Secondary school	Bad	Yes	Sometime	Moderate	Yes	Not at all	Always	Sometime	Gain	Yes	Yes	Positive	Positive	Severe	Moderate	Positive	2	1	2	1	2	3	1	3	0	15	3	2	0	2	3	3	1	14
1311	18	Male	Khulna	Higher secondary school	Bad	No	Not at all	Moderate	No	Always	Not at all	Sometime	Gain	No	Yes	Positive	Negative	Severe	Mild	Negative	2	2	3	1	1	3	1	3	1	17	1	1	1	3	1	1	0	8
1313	17	Male	Dhaka	Higher secondary school	Bad	Yes	Always	Moderate	No	Always	Always	No	Unaware	No	No	Positive	Negative	Moderate	Mild	Negative	2	1	2	0	0	0	0	3	2	10	0	2	0	0	3	0	0	5
1326	18	Female	Dhaka	Higher secondary school	Bad	Yes	Always	Moderate	No	Always	Always	Yes	Gain	No	Yes	Positive	Negative	Severe	Mild	Negative	2	2	3	0	1	3	3	2	3	19	0	1	3	1	1	0	0	6
1344	13	Female	Rangpur	Secondary school	Bad	Yes	Always	Bad	Yes	Always	Sometime	No	Unaware	No	No	Negative	Negative	Mild	None	Negative	3	0	2	0	0	0	0	1	0	6	1	2	0	0	0	0	0	3
1364	14	Female	Rajshahi	Secondary school	Bad	Yes	Always	Moderate	No	Not at all	Sometime	Sometime	Unaware	Yes	No	Positive	Negative	Moderate	Mild	Negative	1	0	0	0	1	3	0	3	3	11	0	2	0	2	1	3	0	8
1365	14	Female	Rajshahi	Secondary school	Bad	Yes	Always	Moderate	No	Not at all	Sometime	Sometime	Unaware	Yes	No	Negative	Positive	Mild	Moderate	Negative	0	1	0	1	1	3	0	3	0	9	0	2	1	3	1	3	0	10
1373	16	Male	Khulna	Secondary school	Bad	No	Not at all	Bad	No	Always	Not at all	Sometime	Loss	Yes	No	Positive	Positive	Extremely severe	Moderate	Positive	3	2	2	3	3	3	3	3	3	25	3	0	2	1	3	1	0	10
1377	13	Female	Sylhet	Secondary school	Bad	Yes	Always	Moderate	No	Always	Always	No	Unaware	Yes	No	Negative	Negative	None	None	Negative	0	0	0	0	0	0	0	0	0	0	0	0	1	0	1	0	0	2
1403	16	Male	Rangpur	Secondary school	Bad	No	Sometime	Moderate	No	Sometime	Not at all	No	Unaware	Yes	No	Negative	Negative	None	None	Negative	0	0	1	0	0	0	0	0	1	2	0	0	0	0	0	0	0	0
1448	16	Male	Rajshahi	Secondary school	Bad	No	Always	Bad	No	Always	Not at all	Yes	Unaware	Yes	No	Negative	Negative	Mild	None	Negative	1	1	1	0	0	0	1	1	1	6	1	0	0	0	1	1	0	3
1453	17	Male	Khulna	Higher secondary school	Bad	No	Sometime	Bad	No	Always	Not at all	Yes	Unaware	Yes	Yes	Negative	Negative	None	None	Negative	3	0	0	0	0	0	1	0	0	4	0	0	0	0	0	0	0	0
1460	16	Male	Rajshahi	Secondary school	Bad	Yes	Always	Moderate	No	Always	Always	Sometime	No change	Yes	No	Negative	Negative	None	None	Negative	1	1	0	0	0	1	0	1	0	4	0	0	0	1	1	0	0	2
1463	15	Male	Dhaka	Secondary school	Bad	Yes	Always	Bad	Yes	Not at all	Sometime	Sometime	No change	Yes	No	Positive	Negative	Moderate	Mild	Negative	0	1	1	0	0	3	0	3	3	11	3	3	1	0	1	1	0	9
1487	14	Male	Rangpur	Secondary school	Bad	No	Always	Moderate	No	Sometime	Sometime	No	Unaware	Yes	No	Negative	Negative	Mild	None	Negative	0	1	0	0	0	1	1	2	1	6	0	1	0	1	0	0	0	2
1499	13	Female	Chittagong	Secondary school	Bad	Yes	Always	Moderate	No	Always	Sometime	Sometime	Gain	Yes	Yes	Positive	Negative	Severe	Mild	Negative	1	1	3	3	3	0	1	1	3	16	3	2	1	1	1	1	0	9
1576	13	Male	Rajshahi	Secondary school	Bad	No	Not at all	Bad	No	Sometime	Always	Sometime	Loss	Yes	No	Negative	Negative	None	None	Negative	0	0	0	0	0	1	0	1	1	3	2	0	1	0	1	0	0	4
1591	15	Male	Barisal	Secondary school	Bad	No	Always	Bad	Yes	Always	Not at all	Yes	Loss	No	Yes	Positive	Positive	Moderate	Moderate	Positive	1	1	3	0	1	0	3	3	1	13	3	3	1	1	3	0	0	11
1628	18	Female	Dhaka	Higher secondary school	Bad	Yes	Always	Bad	No	Always	Always	Yes	Loss	No	No	Negative	Positive	Mild	Moderate	Negative	1	1	1	0	1	0	0	1	1	6	3	3	3	1	0	0	1	11
1649	16	Male	Dhaka	Secondary school	Bad	Yes	Always	Moderate	No	Always	Sometime	No	Loss	Yes	Yes	Negative	Negative	None	Mild	Negative	0	0	0	1	0	0	0	1	0	2	0	3	0	0	1	1	0	5
1660	15	Female	Mymensingh	Secondary school	Bad	Yes	Sometime	Bad	Yes	Always	Not at all	Sometime	Unaware	No	No	Positive	Positive	Severe	Moderate	Positive	2	2	2	1	1	2	1	3	2	16	3	3	2	3	2	1	0	14
1667	13	Female	Dhaka	Secondary school	Bad	Yes	Always	Moderate	Yes	Always	Not at all	Yes	Loss	Yes	No	Negative	Negative	None	None	Negative	1	0	0	0	0	1	1	1	0	4	1	1	1	0	1	0	0	4
1687	16	Male	Dhaka	Secondary school	Bad	Yes	Always	Moderate	Yes	Always	Not at all	Sometime	No change	Yes	No	Negative	Negative	Mild	Mild	Negative	1	0	1	0	0	2	0	3	1	8	3	3	0	0	1	0	0	7
1712	13	Male	Barisal	Secondary school	Bad	Yes	Always	Bad	Yes	Always	Sometime	Sometime	Unaware	No	No	Negative	Negative	Mild	Mild	Negative	1	1	1	1	1	1	1	1	1	9	1	1	1	1	1	1	0	6
1752	11	Female	Khulna	Secondary school	Bad	Yes	Not at all	Bad	Yes	Sometime	Sometime	No	Unaware	No	Yes	Negative	Negative	Mild	None	Negative	1	0	1	1	1	1	1	0	3	9	1	1	1	0	1	0	0	4
1762	18	Female	Rangpur	Higher secondary school	Bad	Yes	Sometime	Moderate	No	Always	Always	Sometime	Unaware	Yes	No	Positive	Positive	Moderate	Moderate	Positive	3	1	3	0	1	1	0	3	1	13	3	1	3	0	3	0	0	10
1769	13	Male	Sylhet	Secondary school	Bad	Yes	Always	Moderate	No	Sometime	Always	Sometime	Unaware	Yes	No	Negative	Negative	None	None	Negative	0	0	0	0	0	0	0	0	0	0	1	0	0	0	0	0	0	1
1790	11	Female	Rajshahi	Secondary school	Bad	Yes	Not at all	Moderate	Yes	Sometime	Sometime	Yes	Gain	Yes	Yes	Negative	Negative	Mild	Mild	Negative	1	1	1	0	0	1	1	1	0	6	1	1	1	1	1	1	1	7
1798	15	Male	Dhaka	Secondary school	Bad	Yes	Always	Good	No	Always	Always	No	Loss	Yes	Yes	Negative	Negative	None	None	Negative	0	0	0	0	0	0	0	0	0	0	0	0	0	0	0	0	0	0
1804	15	Male	Barisal	Secondary school	Bad	Yes	Always	Moderate	Yes	Always	Not at all	Yes	Loss	Yes	No	Negative	Negative	None	None	Negative	0	0	0	0	0	0	0	1	1	2	0	0	0	0	0	0	0	0
1811	14	Male	Chittagong	Secondary school	Bad	Yes	Sometime	Good	No	Not at all	Not at all	No	Unaware	No	No	Negative	Negative	None	None	Negative	0	0	0	0	0	1	0	3	0	4	0	0	0	0	3	0	0	3
1813	14	Male	Chittagong	Secondary school	Bad	Yes	Sometime	Good	No	Not at all	Not at all	No	Unaware	No	No	Negative	Negative	None	None	Negative	0	0	0	0	0	1	0	1	0	2	0	1	0	0	2	0	0	3
1827	13	Female	Rajshahi	Secondary school	Bad	No	Sometime	Bad	Yes	Always	Always	Yes	Unaware	No	Yes	Positive	Positive	Extremely severe	Severe	Positive	3	0	3	3	3	3	3	2	3	23	3	3	3	3	3	0	3	18
1849	14	Male	Barisal	Secondary school	Bad	Yes	Always	Good	No	Always	Not at all	Yes	Unaware	Yes	Yes	Positive	Positive	Moderate	Moderate	Positive	1	3	3	0	1	0	1	3	2	14	3	0	0	3	3	3	0	12
1856	15	Female	Dhaka	Secondary school	Bad	Yes	Always	Moderate	Yes	Always	Not at all	Sometime	Unaware	No	No	Positive	Negative	Severe	None	Negative	3	3	2	1	0	1	1	2	2	15	1	1	1	0	1	0	0	4
1869	17	Female	Rajshahi	Secondary school	Bad	No	Always	Bad	No	Always	Always	Sometime	Loss	Yes	No	Negative	Negative	None	None	Negative	0	0	1	0	0	1	0	0	1	3	1	0	0	0	0	0	0	1
1870	17	Female	Rajshahi	Secondary school	Bad	No	Always	Moderate	No	Always	Sometime	Sometime	Loss	Yes	No	Negative	Negative	None	None	Negative	0	0	1	0	0	1	0	0	1	3	1	0	1	1	0	0	1	4
1884	12	Male	Barisal	Secondary school	Bad	Yes	Sometime	Moderate	No	Always	Always	Yes	No change	Yes	No	Negative	Positive	Mild	Moderate	Negative	1	1	1	0	0	1	1	1	1	7	2	2	1	2	3	0	2	12
1890	14	Female	Rajshahi	Secondary school	Bad	No	Always	Bad	No	Always	Always	No	Gain	Yes	No	Negative	Negative	Mild	None	Negative	0	0	0	0	0	3	0	1	1	5	1	1	1	0	1	0	0	4
1948	11	Male	Sylhet	Secondary school	Bad	Yes	Sometime	Moderate	Yes	Always	Not at all	Sometime	Unaware	No	No	Negative	Negative	None	None	Negative	0	0	0	0	0	0	1	1	1	3	1	0	0	0	1	0	0	2
1967	13	Male	Rajshahi	Secondary school	Bad	Yes	Always	Bad	No	Not at all	Not at all	Sometime	Gain	No	No	Negative	Negative	Mild	None	Negative	0	0	0	0	3	3	0	3	0	9	3	0	0	0	0	1	0	4
1980	17	Male	Rajshahi	Secondary school	Bad	No	Sometime	Moderate	Yes	Not at all	Not at all	No	Loss	Yes	No	Negative	Negative	None	None	Negative	0	0	0	0	0	0	0	0	0	0	0	0	0	0	0	0	0	0
1985	14	Male	Barisal	Secondary school	Bad	Yes	Always	Bad	Yes	Always	Not at all	Yes	Unaware	No	No	Negative	Negative	None	None	Negative	0	0	0	0	0	0	0	0	0	0	0	0	0	0	0	0	0	0
2002	16	Female	Chittagong	Higher secondary school	Bad	Yes	Sometime	Moderate	No	Always	Not at all	Yes	Gain	Yes	Yes	Positive	Positive	Extremely severe	Severe	Positive	3	3	3	0	3	3	3	3	3	24	3	3	3	3	3	0	3	18
2003	16	Female	Chittagong	Higher secondary school	Bad	Yes	Sometime	Moderate	No	Always	Not at all	Yes	Gain	Yes	Yes	Positive	Positive	Extremely severe	Severe	Positive	3	3	3	0	3	3	3	3	3	24	3	3	3	3	3	0	3	18
2029	15	Female	Mymensingh	Secondary school	Bad	Yes	Not at all	Moderate	Yes	Sometime	Not at all	Sometime	No change	No	No	Positive	Negative	Moderate	Mild	Negative	3	1	1	1	1	2	1	0	1	11	0	3	0	0	1	0	1	5
2042	17	Male	Chittagong	Higher secondary school	Bad	Yes	Sometime	Moderate	Yes	Always	Always	Sometime	No change	No	No	Negative	Negative	Mild	Mild	Negative	2	1	1	0	0	2	1	0	0	7	3	1	1	2	1	0	1	9
2052	17	Male	Rangpur	Secondary school	Bad	No	Not at all	Moderate	No	Sometime	Sometime	Sometime	Unaware	Yes	No	Positive	Negative	Severe	Mild	Negative	1	2	1	2	0	3	3	2	2	16	2	1	1	1	0	1	0	6
2063	17	Male	Mymensingh	Higher secondary school	Bad	Yes	Always	Moderate	Yes	Always	Sometime	No	Unaware	Yes	No	Negative	Negative	None	Mild	Negative	1	1	0	0	0	0	0	1	1	4	1	2	0	0	3	0	0	6
2073	16	Male	Sylhet	Secondary school	Bad	Yes	Always	Moderate	Yes	Sometime	Always	Yes	Gain	Yes	No	Positive	Negative	Moderate	None	Negative	1	3	1	0	0	1	2	2	3	13	0	1	2	0	0	1	0	4
2084	14	Female	Sylhet	Secondary school	Bad	No	Always	Bad	No	Always	Sometime	Yes	Loss	No	No	Positive	Negative	Moderate	Mild	Negative	2	2	2	0	0	1	0	1	2	10	3	2	2	0	2	0	0	9
2108	13	Female	Chittagong	Secondary school	Bad	No	Sometime	Good	No	Not at all	Not at all	No	Loss	No	No	Negative	Negative	None	None	Negative	0	0	0	0	0	0	0	0	0	0	0	0	0	0	0	0	0	0
2122	13	Male	Barisal	Secondary school	Bad	Yes	Always	Moderate	No	Sometime	Not at all	Yes	Gain	No	No	Negative	Negative	Mild	Mild	Negative	1	1	2	0	0	1	0	2	1	8	2	1	3	3	0	0	0	9
2140	14	Male	Barisal	Secondary school	Bad	No	Always	Bad	Yes	Always	Always	Yes	Unaware	No	No	Positive	Positive	Moderate	Moderate	Positive	1	3	1	0	0	0	3	3	3	14	2	1	2	3	3	3	0	14
2169	17	Male	Khulna	Secondary school	Bad	No	Always	Moderate	Yes	Sometime	Not at all	No	Unaware	Yes	No	Negative	Negative	None	None	Negative	1	0	0	1	0	0	0	0	0	2	1	0	0	0	0	0	0	1
2237	18	Male	Rangpur	Higher secondary school	Bad	Yes	Always	Bad	Yes	Sometime	Not at all	Sometime	Unaware	Yes	No	Negative	Negative	Mild	None	Negative	1	2	0	0	1	1	0	0	0	5	0	0	1	0	1	0	0	2
2254	13	Female	Dhaka	Secondary school	Bad	Yes	Not at all	Bad	No	Always	Not at all	Sometime	Unaware	No	No	Positive	Negative	Severe	Mild	Negative	3	3	3	0	1	3	0	3	0	16	0	0	1	3	3	0	0	7
2261	14	Male	Rajshahi	Secondary school	Bad	No	Always	Bad	Yes	Not at all	Not at all	No	Loss	Yes	No	Negative	Negative	None	None	Negative	0	0	0	0	0	0	1	0	1	2	0	0	3	0	0	1	0	4
2275	16	Female	Sylhet	Secondary school	Bad	Yes	Always	Bad	No	Always	Sometime	Yes	Unaware	No	No	Negative	Negative	Mild	None	Negative	1	1	1	0	0	3	0	2	1	9	0	0	0	0	3	1	0	4
2281	11	Female	Dhaka	Secondary school	Bad	Yes	Always	Moderate	No	Always	Not at all	Sometime	Unaware	No	No	Positive	Negative	Moderate	Mild	Negative	3	1	1	1	0	1	1	1	3	12	1	2	1	0	1	0	0	5
2290	15	Male	Dhaka	Secondary school	Bad	Yes	Always	Bad	No	Sometime	Sometime	Sometime	Loss	Yes	No	Negative	Negative	Mild	None	Negative	1	3	0	0	0	1	0	0	0	5	0	1	0	0	0	3	0	4
2298	17	Male	Rajshahi	Secondary school	Bad	Yes	Always	Moderate	Yes	Always	Always	Sometime	Loss	No	Yes	Positive	Negative	Moderate	Mild	Negative	2	1	1	0	1	1	2	1	1	10	1	1	0	0	2	1	1	6
2314	15	Male	Barisal	Secondary school	Bad	Yes	Always	Moderate	Yes	Always	Sometime	Yes	Gain	No	No	Positive	Positive	Severe	Moderate	Positive	1	1	0	0	3	3	3	3	2	16	3	1	2	0	3	3	0	12
2330	16	Female	Chittagong	Secondary school	Bad	No	Always	Moderate	Yes	Always	Not at all	No	Unaware	Yes	No	Negative	Negative	None	None	Negative	0	0	0	0	0	0	0	0	0	0	0	0	0	0	0	0	0	0
2334	16	Male	Rajshahi	Secondary school	Bad	Yes	Always	Moderate	Yes	Sometime	Sometime	No	Loss	No	No	Negative	Negative	None	None	Negative	1	0	0	0	0	0	0	0	0	1	0	1	0	0	0	0	0	1
2339	15	Male	Barisal	Secondary school	Bad	Yes	Always	Bad	Yes	Always	Always	No	No change	Yes	Yes	Positive	Positive	Moderate	Moderate	Positive	1	2	1	2	1	1	2	1	2	13	1	1	2	1	2	2	1	10
2398	12	Male	Rangpur	Secondary school	Bad	Yes	Always	Moderate	Yes	Sometime	Always	Sometime	No change	Yes	No	Positive	Positive	Severe	Moderate	Positive	2	2	3	1	1	2	2	2	2	17	1	2	2	2	1	1	2	11
2411	14	Male	Rajshahi	Secondary school	Bad	No	Sometime	Bad	Yes	Always	Always	Yes	Gain	Yes	No	Positive	Positive	Extremely severe	Severe	Positive	3	3	3	3	3	3	3	3	3	27	3	2	2	3	3	3	3	19
2423	12	Male	Barisal	Secondary school	Bad	Yes	Always	Moderate	Yes	Always	Always	No	No change	Yes	No	Negative	Negative	Mild	None	Negative	0	1	0	1	0	0	0	3	0	5	1	0	0	0	0	0	0	1
2435	15	Male	Sylhet	Secondary school	Bad	Yes	Always	Moderate	Yes	Always	Sometime	Yes	Gain	No	No	Positive	Negative	Moderate	None	Negative	3	2	1	0	0	3	1	2	2	14	0	0	1	0	1	0	0	2
2436	17	Male	Dhaka	Higher secondary school	Bad	Yes	Sometime	Moderate	Yes	Always	Always	Sometime	Loss	No	No	Positive	Positive	Severe	Moderate	Positive	2	2	2	0	0	1	3	3	3	16	3	2	2	3	3	1	0	14
2451	15	Female	Dhaka	Secondary school	Bad	No	Always	Moderate	Yes	Sometime	Always	Sometime	Loss	No	No	Positive	Negative	Severe	Mild	Negative	2	0	3	0	1	3	1	3	3	16	0	0	1	0	3	0	1	5
2465	12	Female	Sylhet	Secondary school	Bad	No	Always	Bad	No	Always	Not at all	No	No change	No	No	Negative	Negative	None	None	Negative	0	1	0	0	0	0	0	0	0	1	0	0	0	0	0	0	0	0
2469	16	Male	Sylhet	Secondary school	Bad	No	Sometime	Moderate	No	Always	Sometime	Sometime	Unaware	Yes	No	Negative	Negative	Mild	None	Negative	1	1	1	1	1	0	0	0	0	5	0	2	0	0	0	0	0	2
2511	18	Female	Rajshahi	Secondary school	Bad	No	Not at all	Good	Yes	Sometime	Sometime	Yes	Loss	No	No	Negative	Positive	Mild	Moderate	Negative	0	0	0	3	0	3	0	3	0	9	3	3	2	0	1	1	0	10
2523	13	Male	Barisal	Secondary school	Bad	Yes	Always	Bad	Yes	Always	Not at all	Sometime	Unaware	Yes	No	Negative	Negative	None	None	Negative	0	0	0	0	0	0	0	1	0	1	0	0	1	0	0	1	0	2
2548	12	Male	Sylhet	Secondary school	Bad	Yes	Always	Bad	No	Always	Sometime	Yes	Unaware	Yes	No	Positive	Positive	Moderate	Moderate	Positive	1	2	2	2	1	2	1	2	1	14	2	1	1	3	1	2	3	13
2549	15	Female	Sylhet	Secondary school	Bad	Yes	Always	Moderate	Yes	Always	Sometime	Sometime	Gain	No	No	Negative	Positive	Mild	Moderate	Negative	1	1	1	1	1	1	0	0	0	6	3	3	3	0	0	1	0	10
2568	15	Male	Dhaka	Secondary school	Bad	Yes	Not at all	Moderate	Yes	Always	Always	Yes	No change	Yes	No	Negative	Negative	None	None	Negative	0	0	0	2	0	0	0	0	0	2	0	0	0	0	0	0	0	0
2569	15	Male	Dhaka	Secondary school	Bad	Yes	Not at all	Moderate	Yes	Sometime	Always	Yes	No change	Yes	No	Negative	Negative	None	None	Negative	0	0	0	2	0	0	0	0	0	2	0	0	0	0	0	0	0	0
2570	16	Male	Rangpur	Secondary school	Bad	No	Always	Bad	Yes	Sometime	Always	Sometime	Gain	Yes	No	Negative	Negative	Mild	Mild	Negative	1	1	1	0	1	1	1	1	2	9	2	2	1	0	1	1	0	7
2599	18	Female	Chittagong	Higher secondary school	Bad	No	Always	Moderate	No	Always	Not at all	Yes	Gain	No	No	Positive	Positive	Extremely severe	Moderate	Positive	3	2	2	1	1	3	3	3	3	21	1	2	1	2	2	0	2	10
2619	14	Male	Barisal	Secondary school	Bad	Yes	Always	Bad	No	Always	Not at all	Yes	Loss	Yes	No	Positive	Negative	Severe	Mild	Negative	1	1	2	1	2	3	2	2	3	17	3	0	0	1	3	1	0	8
2624	17	Female	Khulna	Secondary school	Bad	Yes	Always	Moderate	No	Always	Always	Yes	Loss	No	No	Negative	Negative	None	None	Negative	1	0	0	0	0	1	0	0	1	3	1	1	1	1	0	0	0	4
2670	17	Male	Dhaka	Higher secondary school	Bad	Yes	Sometime	Bad	Yes	Always	Always	Yes	No change	No	Yes	Positive	Positive	Severe	Severe	Positive	2	3	1	1	1	3	3	3	2	19	3	2	3	3	2	3	3	19
2688	18	Female	Rangpur	Higher secondary school	Bad	No	Always	Bad	Yes	Always	Always	Yes	Loss	Yes	No	Positive	Positive	Moderate	Severe	Positive	3	0	2	2	1	3	0	0	2	13	3	3	3	3	1	0	3	16
2706	14	Male	Barisal	Secondary school	Bad	Yes	Always	Moderate	Yes	Always	Sometime	Yes	Gain	Yes	No	Positive	Negative	Moderate	None	Negative	3	1	0	0	0	3	3	2	0	12	0	0	3	0	1	0	0	4
2728	15	Female	Dhaka	Secondary school	Bad	No	Always	Bad	Yes	Always	Always	Sometime	No change	Yes	No	Negative	Negative	None	None	Negative	1	1	1	0	0	0	0	0	0	3	0	0	0	1	0	0	0	1
2733	15	Male	Dhaka	Secondary school	Bad	Yes	Sometime	Moderate	No	Sometime	Always	Sometime	Unaware	Yes	No	Negative	Negative	None	None	Negative	0	0	0	0	1	1	0	1	1	4	1	1	0	1	1	0	0	4
2738	17	Male	Sylhet	Secondary school	Bad	Yes	Not at all	Bad	No	Always	Not at all	Yes	Gain	No	No	Positive	Positive	Extremely severe	Moderate	Positive	2	2	3	1	1	3	3	3	3	21	2	3	2	1	3	1	1	13
2740	16	Male	Chittagong	Secondary school	Bad	No	Always	Moderate	Yes	Always	Always	No	No change	Yes	Yes	Positive	Negative	Severe	None	Negative	3	1	2	2	1	1	0	2	3	15	0	0	1	1	0	0	2	4
2743	13	Female	Dhaka	Secondary school	Bad	Yes	Always	Moderate	No	Always	Sometime	Yes	Loss	Yes	Yes	Negative	Negative	Mild	None	Negative	1	0	0	1	1	1	1	1	1	7	1	1	1	0	1	0	0	4
2744	13	Female	Dhaka	Secondary school	Bad	Yes	Always	Bad	Yes	Always	Not at all	Yes	Loss	Yes	No	Negative	Negative	Mild	Mild	Negative	1	1	0	1	0	1	0	1	1	6	1	1	1	0	1	1	0	5
2765	15	Male	Dhaka	Secondary school	Bad	Yes	Always	Bad	No	Sometime	Sometime	No	Unaware	No	No	Negative	Negative	None	None	Negative	1	1	0	0	0	0	0	0	0	2	0	1	0	0	1	0	0	2
2774	17	Male	Dhaka	Secondary school	Bad	Yes	Always	Moderate	Yes	Always	Sometime	No	No change	No	No	Negative	Negative	None	None	Negative	0	0	0	0	0	0	1	1	1	3	1	1	0	0	1	0	0	3
2798	16	Female	Mymensingh	Higher secondary school	Bad	Yes	Always	Bad	Yes	Always	Not at all	Sometime	Loss	No	No	Negative	Negative	None	Mild	Negative	0	0	0	0	0	1	0	1	1	3	1	1	0	0	3	0	0	5
2808	16	Male	Rajshahi	Secondary school	Bad	Yes	Not at all	Bad	No	Always	Always	Yes	Loss	Yes	No	Positive	Negative	Severe	Mild	Negative	3	2	1	1	1	1	3	2	2	16	2	1	1	0	1	1	0	6
2843	16	Male	Rangpur	Secondary school	Bad	Yes	Always	Bad	Yes	Always	Not at all	Yes	Loss	Yes	No	Negative	Negative	None	Mild	Negative	0	0	0	3	0	1	0	0	0	4	1	1	1	0	0	3	0	6
2851	13	Male	Barisal	Secondary school	Bad	Yes	Always	Moderate	No	Always	Always	No	Unaware	No	No	Positive	Negative	Severe	Mild	Negative	1	0	0	3	3	3	1	3	3	17	3	1	0	1	1	1	1	8
2872	17	Female	Khulna	Higher secondary school	Bad	No	Not at all	Bad	No	Always	Sometime	Yes	Unaware	No	No	Positive	Positive	Extremely severe	Severe	Positive	3	3	3	1	2	3	3	3	3	24	3	3	1	3	3	0	2	15
2920	11	Female	Sylhet	Secondary school	Bad	No	Always	Moderate	Yes	Sometime	Not at all	Sometime	Unaware	Yes	No	Negative	Negative	Mild	None	Negative	1	1	1	0	0	1	0	1	0	5	0	0	1	0	1	0	0	2
2946	18	Male	Rangpur	Higher secondary school	Bad	No	Not at all	Moderate	No	Always	Sometime	Yes	Gain	No	No	Negative	Negative	Mild	Mild	Negative	1	1	2	1	0	1	0	2	1	9	2	2	1	0	0	0	1	6
3015	12	Male	Sylhet	Secondary school	Bad	Yes	Always	Moderate	Yes	Sometime	Always	No	Loss	Yes	No	Negative	Negative	None	None	Negative	0	0	0	1	0	0	0	0	0	1	1	1	0	0	0	0	0	2
3044	16	Male	Dhaka	Secondary school	Bad	Yes	Sometime	Bad	Yes	Sometime	Not at all	No	No change	Yes	No	Negative	Negative	None	None	Negative	0	3	0	0	0	0	0	0	0	3	0	0	0	0	0	0	0	0
3063	14	Male	Dhaka	Secondary school	Bad	Yes	Always	Moderate	No	Sometime	Sometime	No	Unaware	Yes	Yes	Negative	Negative	Mild	None	Negative	1	2	1	0	0	1	0	1	0	6	1	0	0	0	0	0	0	1
3093	16	Male	Sylhet	Secondary school	Bad	No	Always	Moderate	Yes	Always	Not at all	No	Unaware	Yes	No	Positive	Negative	Severe	Mild	Negative	1	1	1	0	3	2	3	3	3	17	0	0	0	3	3	0	2	8
3113	14	Female	Sylhet	Secondary school	Bad	No	Always	Bad	No	Sometime	Always	Sometime	No change	No	No	Negative	Negative	Mild	None	Negative	2	1	1	0	0	0	0	1	1	6	0	2	0	0	1	0	0	3
3147	14	Male	Barisal	Secondary school	Bad	Yes	Always	Moderate	No	Sometime	Always	Sometime	Loss	No	Yes	Positive	Negative	Moderate	None	Negative	1	1	1	0	1	2	1	2	2	11	1	0	0	0	1	1	0	3
3169	16	Male	Rangpur	Secondary school	Bad	No	Always	Good	Yes	Not at all	Not at all	No	No change	Yes	No	Negative	Negative	Mild	None	Negative	0	0	1	0	0	0	0	1	3	5	0	1	0	1	1	0	0	3
3204	13	Male	Barisal	Secondary school	Bad	Yes	Sometime	Bad	Yes	Not at all	Not at all	Yes	Loss	Yes	Yes	Negative	Negative	Mild	Mild	Negative	1	1	1	0	0	1	0	1	0	5	0	0	0	2	2	3	0	7
3221	13	Female	Dhaka	Secondary school	Bad	No	Sometime	Moderate	Yes	Always	Always	No	No change	No	No	Negative	Negative	None	None	Negative	1	1	0	0	0	0	0	0	1	3	0	0	0	0	0	0	0	0
3222	13	Female	Dhaka	Secondary school	Bad	No	Sometime	Moderate	No	Always	Always	No	No change	No	No	Negative	Negative	None	None	Negative	1	1	0	0	0	0	0	0	0	2	0	0	0	0	0	0	0	0
3223	14	Female	Dhaka	Secondary school	Bad	No	Sometime	Moderate	Yes	Always	Always	No	No change	No	No	Negative	Negative	None	None	Negative	1	1	1	0	0	0	0	0	1	4	0	0	0	0	0	0	0	0
3232	12	Male	Sylhet	Secondary school	Bad	Yes	Not at all	Bad	No	Sometime	Not at all	No	Unaware	No	No	Negative	Negative	Mild	None	Negative	0	0	1	0	1	2	0	2	1	7	1	0	0	0	1	1	0	3
3243	13	Female	Dhaka	Secondary school	Bad	No	Sometime	Moderate	Yes	Always	Not at all	Yes	Unaware	No	No	Negative	Negative	Mild	Mild	Negative	1	0	0	0	0	1	3	0	1	6	0	1	1	0	1	3	0	6
3260	14	Female	Chittagong	Secondary school	Bad	Yes	Always	Moderate	No	Sometime	Not at all	Sometime	Unaware	No	No	Negative	Negative	Mild	Mild	Negative	2	2	2	0	0	0	0	1	1	8	0	2	2	0	2	2	0	8
3290	12	Male	Dhaka	Secondary school	Bad	Yes	Always	Bad	Yes	Always	Sometime	Yes	No change	No	No	Positive	Negative	Moderate	Mild	Negative	2	2	2	0	0	1	1	2	1	11	0	0	0	0	3	2	2	7
3291	14	Female	Dhaka	Secondary school	Bad	No	Sometime	Moderate	No	Always	Always	No	No change	No	No	Negative	Negative	None	None	Negative	1	1	0	0	0	0	0	0	0	2	0	0	0	0	0	0	0	0
3298	15	Female	Rajshahi	Secondary school	Bad	No	Always	Good	No	Always	Not at all	Yes	Unaware	No	Yes	Positive	Negative	Moderate	Mild	Negative	1	3	3	0	0	3	0	3	1	14	0	1	1	0	2	1	0	5
3299	15	Female	Rajshahi	Secondary school	Bad	No	Always	Moderate	Yes	Always	Always	Yes	Unaware	No	Yes	Positive	Negative	Moderate	None	Negative	1	3	1	0	0	2	0	2	1	10	0	1	1	0	1	0	0	3
3334	12	Male	Chittagong	Secondary school	Bad	Yes	Always	Bad	Yes	Sometime	Sometime	Sometime	Unaware	No	No	Positive	Negative	Moderate	Mild	Negative	1	2	1	1	1	2	1	1	1	11	1	2	2	1	1	1	0	8
3340	17	Female	Chittagong	Secondary school	Bad	No	Always	Bad	Yes	Not at all	Always	Yes	Loss	No	Yes	Positive	Negative	Severe	None	Negative	2	2	2	0	0	3	3	2	1	15	0	0	0	2	0	0	0	2
3347	15	Female	Dhaka	Secondary school	Bad	No	Always	Bad	Yes	Sometime	Not at all	Sometime	Gain	No	No	Positive	Negative	Severe	Mild	Negative	2	2	3	1	0	3	2	3	3	19	1	2	1	0	3	0	1	8
3365	14	Male	Rajshahi	Secondary school	Bad	Yes	Sometime	Bad	No	Sometime	Sometime	Sometime	Gain	Yes	Yes	Positive	Positive	Moderate	Moderate	Positive	1	1	1	1	1	2	2	2	2	13	1	2	3	2	2	2	2	14
3373	15	Female	Rangpur	Secondary school	Bad	No	Always	Moderate	Yes	Not at all	Not at all	No	No change	No	No	Negative	Negative	Mild	None	Negative	2	1	1	0	0	1	0	0	2	7	1	1	0	0	1	0	0	3
3375	16	Male	Rangpur	Secondary school	Bad	No	Not at all	Bad	Yes	Sometime	Sometime	Sometime	No change	No	No	Negative	Negative	None	None	Negative	1	1	0	0	0	0	0	0	0	2	0	0	0	0	1	0	1	2
3376	16	Female	Rangpur	Secondary school	Bad	Yes	Always	Bad	Yes	Sometime	Not at all	Sometime	No change	No	Yes	Negative	Negative	Mild	None	Negative	0	0	1	1	0	1	1	2	2	8	1	0	0	1	0	1	0	3
3398	17	Female	Khulna	Higher secondary school	Bad	No	Always	Bad	Yes	Not at all	Not at all	No	Unaware	No	No	Negative	Negative	Mild	None	Negative	3	0	3	0	0	0	0	0	1	7	0	0	0	0	0	0	0	0
3447	16	Female	Chittagong	Secondary school	Bad	Yes	Not at all	Bad	Yes	Sometime	Always	Sometime	Gain	No	No	Negative	Negative	Mild	Mild	Negative	1	1	1	2	1	0	1	0	0	7	1	1	1	1	1	1	1	7
3453	14	Female	Rajshahi	Secondary school	Bad	Yes	Always	Moderate	Yes	Sometime	Sometime	Yes	Unaware	Yes	No	Positive	Negative	Moderate	Mild	Negative	1	1	1	0	1	3	1	1	1	10	1	1	1	0	1	3	0	7
3463	15	Female	Sylhet	Secondary school	Bad	Yes	Sometime	Bad	No	Sometime	Always	Yes	Unaware	Yes	Yes	Positive	Positive	Severe	Moderate	Positive	2	1	1	2	2	2	3	3	2	18	1	3	0	1	3	1	2	11
3479	12	Female	Sylhet	Secondary school	Bad	Yes	Not at all	Bad	Yes	Always	Not at all	Sometime	Unaware	No	Yes	Negative	Negative	Mild	None	Negative	1	1	0	0	0	1	1	1	1	6	0	0	1	1	1	0	0	3
3528	14	Male	Rangpur	Secondary school	Bad	Yes	Sometime	Moderate	Yes	Always	Not at all	Sometime	Gain	Yes	Yes	Positive	Positive	Moderate	Moderate	Positive	2	3	0	3	2	0	1	2	0	13	2	3	2	0	3	2	0	12
3537	15	Female	Rangpur	Secondary school	Bad	Yes	Sometime	Bad	Yes	Not at all	Sometime	Sometime	No change	Yes	Yes	Negative	Negative	None	None	Negative	0	0	1	0	0	1	1	0	1	4	0	1	0	0	0	0	0	1
3541	18	Male	Chittagong	Higher secondary school	Bad	No	Always	Moderate	No	Always	Sometime	No	No change	Yes	No	Positive	Negative	Moderate	Mild	Negative	1	3	3	0	1	1	3	1	1	14	1	0	3	2	3	0	0	9
3555	12	Female	Sylhet	Secondary school	Bad	Yes	Always	Good	No	Not at all	Always	Sometime	Loss	Yes	No	Negative	Negative	Mild	None	Negative	2	1	0	0	0	1	1	2	2	9	0	0	0	0	0	0	0	0
3581	14	Female	Dhaka	Secondary school	Bad	Yes	Always	Bad	No	Sometime	Not at all	Yes	Loss	Yes	No	Positive	Negative	Severe	Mild	Negative	1	1	3	1	1	1	3	2	2	15	1	0	2	1	1	1	3	9
3587	15	Female	Mymensingh	Secondary school	Bad	No	Sometime	Bad	No	Sometime	Sometime	Yes	Unaware	Yes	No	Negative	Negative	None	Mild	Negative	0	0	0	1	0	0	0	1	0	2	1	2	1	0	2	0	1	7
3590	15	Female	Rajshahi	Secondary school	Bad	Yes	Always	Moderate	No	Sometime	Sometime	Sometime	Unaware	Yes	No	Negative	Positive	Mild	Moderate	Negative	1	1	1	1	1	0	2	1	1	9	2	3	3	1	2	0	0	11
3597	15	Female	Sylhet	Secondary school	Bad	Yes	Always	Bad	Yes	Always	Sometime	Yes	Gain	Yes	No	Positive	Positive	Severe	Severe	Positive	3	0	3	0	1	3	3	3	3	19	3	3	3	0	3	3	0	15
3598	15	Female	Sylhet	Secondary school	Bad	No	Always	Bad	Yes	Always	Sometime	Yes	Gain	Yes	No	Positive	Positive	Extremely severe	Severe	Positive	3	3	3	1	1	3	2	3	3	22	2	3	3	1	3	3	0	15
3599	15	Female	Sylhet	Secondary school	Bad	Yes	Always	Bad	No	Always	Sometime	Yes	Gain	Yes	No	Positive	Positive	Extremely severe	Moderate	Positive	3	3	3	0	1	3	1	3	3	20	2	3	3	1	3	1	0	13
3600	15	Female	Sylhet	Secondary school	Bad	Yes	Always	Bad	Yes	Always	Sometime	Yes	Gain	Yes	No	Positive	Positive	Extremely severe	Moderate	Positive	3	3	3	0	2	3	2	3	3	22	1	3	3	0	3	2	0	12
3611	17	Male	Chittagong	Secondary school	Bad	Yes	Always	Good	No	Not at all	Sometime	No	Loss	Yes	No	Negative	Positive	Mild	Moderate	Negative	1	1	0	0	0	1	0	0	3	6	3	3	0	1	0	3	3	13
3618	16	Female	Dhaka	Secondary school	Bad	No	Always	Bad	No	Always	Sometime	No	Unaware	Yes	No	Negative	Negative	Mild	Mild	Negative	1	3	1	0	0	1	0	1	1	8	1	1	3	0	1	0	0	6
3619	16	Female	Dhaka	Secondary school	Bad	Yes	Always	Moderate	No	Always	Sometime	Sometime	Unaware	Yes	No	Negative	Negative	Mild	Mild	Negative	2	2	3	0	1	1	0	0	0	9	1	1	0	0	0	3	0	5
3629	15	Male	Rangpur	Secondary school	Bad	Yes	Always	Moderate	No	Always	Always	Sometime	Unaware	Yes	No	Negative	Negative	Mild	None	Negative	1	2	1	0	0	1	1	0	0	6	0	0	0	0	1	0	0	1
3640	17	Female	Chittagong	Higher secondary school	Bad	Yes	Always	Moderate	No	Always	Sometime	No	Unaware	Yes	No	Negative	Negative	Mild	None	Negative	2	1	2	0	0	0	0	1	2	8	0	1	0	0	1	0	0	2
3687	14	Male	Rajshahi	Secondary school	Bad	Yes	Always	Moderate	No	Always	Not at all	No	Loss	No	No	Positive	Negative	Severe	Mild	Negative	3	3	2	0	2	1	2	3	2	18	3	2	0	0	1	0	0	6
3689	16	Male	Rajshahi	Secondary school	Bad	No	Not at all	Bad	No	Not at all	Sometime	Sometime	No change	No	Yes	Positive	Positive	Severe	Moderate	Positive	2	2	1	0	2	2	3	3	0	15	0	2	2	1	1	2	2	10
3694	17	Male	Rangpur	Higher secondary school	Bad	Yes	Always	Bad	Yes	Always	Not at all	Yes	Gain	Yes	No	Negative	Negative	None	None	Negative	1	0	0	0	0	0	0	0	1	2	1	0	1	0	0	0	0	2
3716	13	Female	Dhaka	Secondary school	Bad	No	Sometime	Moderate	Yes	Sometime	Not at all	No	Unaware	No	No	Negative	Negative	None	Mild	Negative	1	0	1	0	0	0	0	1	1	4	0	1	0	0	0	3	1	5
3723	15	Female	Mymensingh	Secondary school	Bad	No	Sometime	Bad	No	Sometime	Always	Yes	Unaware	No	No	Negative	Negative	None	Mild	Negative	1	0	0	1	0	1	0	1	0	4	1	1	1	0	2	0	0	5
12	15	Female	Sylhet	Secondary school	Moderate	Yes	Always	Good	Yes	Always	Sometime	Sometime	Unaware	Yes	No	Negative	Negative	None	None	Negative	0	0	0	0	0	1	0	1	0	2	1	0	0	0	0	0	0	1
35	16	Female	Rangpur	Higher secondary school	Moderate	Yes	Sometime	Moderate	Yes	Always	Sometime	Yes	Gain	Yes	No	Negative	Negative	None	None	Negative	0	0	0	0	0	1	0	1	1	3	0	0	1	1	1	0	0	3
51	15	Male	Dhaka	Secondary school	Moderate	Yes	Always	Moderate	Yes	Always	Not at all	No	Unaware	Yes	No	Negative	Negative	None	None	Negative	0	2	0	0	0	0	0	0	0	2	0	0	0	0	0	0	0	0
52	18	Female	Dhaka	Higher secondary school	Moderate	Yes	Always	Moderate	Yes	Sometime	Sometime	No	No change	Yes	No	Negative	Negative	None	None	Negative	2	2	0	0	0	0	0	0	0	4	0	0	0	0	0	0	0	0
55	13	Male	Rangpur	Secondary school	Moderate	Yes	Always	Moderate	Yes	Not at all	Always	No	Loss	Yes	No	Negative	Negative	None	None	Negative	0	3	0	0	0	0	0	0	1	4	0	1	0	0	0	3	0	4
56	16	Male	Sylhet	Secondary school	Moderate	No	Always	Moderate	No	Sometime	Always	No	Unaware	Yes	No	Negative	Negative	None	None	Negative	0	0	0	0	0	0	0	0	0	0	0	0	0	0	0	0	0	0
60	13	Female	Mymensingh	Secondary school	Moderate	Yes	Always	Bad	No	Not at all	Always	No	No change	No	No	Negative	Negative	None	None	Negative	1	1	0	1	0	0	0	0	1	4	0	1	1	1	1	0	0	4
63	16	Male	Sylhet	Secondary school	Moderate	Yes	Always	Good	No	Not at all	Sometime	No	Unaware	Yes	No	Negative	Negative	Mild	None	Negative	0	0	0	0	0	1	3	0	1	5	0	1	0	0	0	3	0	4
65	15	Female	Rajshahi	Secondary school	Moderate	Yes	Always	Bad	Yes	Always	Sometime	Sometime	No change	Yes	No	Negative	Negative	None	None	Negative	0	0	1	0	0	0	0	3	0	4	1	1	1	0	0	1	0	4
76	16	Male	Rajshahi	Secondary school	Moderate	No	Not at all	Bad	Yes	Always	Always	No	No change	No	No	Negative	Negative	None	Mild	Negative	0	0	0	0	0	0	0	3	0	3	1	0	3	1	2	0	0	7
78	16	Male	Chittagong	Secondary school	Moderate	Yes	Sometime	Moderate	No	Sometime	Sometime	No	No change	Yes	No	Negative	Negative	None	None	Negative	0	0	0	0	0	0	0	0	0	0	0	0	0	0	0	0	0	0
95	17	Male	Dhaka	Secondary school	Moderate	Yes	Always	Moderate	Yes	Sometime	Not at all	Yes	No change	No	No	Negative	Negative	Mild	None	Negative	0	3	0	0	1	1	1	2	1	9	1	1	0	0	1	0	0	3
110	16	Male	Rajshahi	Secondary school	Moderate	No	Always	Good	No	Sometime	Sometime	Sometime	Unaware	Yes	No	Negative	Negative	Mild	Mild	Negative	0	1	1	0	1	1	0	1	0	5	0	2	1	1	1	0	0	5
113	12	Male	Sylhet	Secondary school	Moderate	Yes	Always	Moderate	Yes	Always	Sometime	Sometime	Unaware	No	No	Negative	Negative	None	None	Negative	0	0	0	0	0	0	0	0	0	0	0	0	0	0	0	0	0	0
114	16	Male	Khulna	Secondary school	Moderate	Yes	Always	Bad	Yes	Not at all	Sometime	No	No change	Yes	No	Positive	Negative	Severe	Mild	Negative	3	2	2	2	2	2	1	1	1	16	0	1	1	2	1	1	1	7
130	15	Male	Dhaka	Secondary school	Moderate	Yes	Always	Bad	No	Always	Always	Sometime	Unaware	Yes	Yes	Negative	Negative	Mild	Mild	Negative	1	0	1	0	0	1	1	1	1	6	1	1	1	1	3	1	1	9
133	15	Female	Barisal	Secondary school	Moderate	Yes	Always	Bad	No	Always	Sometime	Yes	Loss	Yes	No	Positive	Positive	Extremely severe	Moderate	Positive	1	3	2	3	2	2	3	3	3	22	3	1	1	3	1	1	2	12
190	16	Female	Khulna	Higher secondary school	Moderate	Yes	Sometime	Moderate	No	Always	Always	Sometime	Unaware	No	Yes	Positive	Positive	Severe	Moderate	Positive	2	2	3	2	2	2	2	1	1	17	2	2	1	2	2	2	2	13
207	14	Female	Dhaka	Secondary school	Moderate	No	Always	Bad	Yes	Sometime	Always	Sometime	Unaware	Yes	No	Negative	Negative	Mild	None	Negative	1	1	1	0	1	1	0	1	1	7	0	1	0	0	0	0	0	1
210	14	Male	Barisal	Secondary school	Moderate	Yes	Always	Moderate	Yes	Sometime	Sometime	Sometime	Unaware	No	No	Negative	Negative	None	None	Negative	0	0	0	0	0	0	0	0	0	0	0	0	0	0	0	0	0	0
211	12	Male	Barisal	Secondary school	Moderate	Yes	Always	Bad	Yes	Sometime	Not at all	Sometime	No change	Yes	No	Negative	Positive	Mild	Moderate	Negative	0	1	0	0	2	3	0	3	0	9	3	1	3	0	3	3	0	13
215	15	Male	Khulna	Secondary school	Moderate	Yes	Sometime	Bad	Yes	Sometime	Sometime	Sometime	Unaware	Yes	No	Negative	Negative	None	None	Negative	1	1	0	1	0	0	0	0	0	3	0	0	0	0	0	0	0	0
216	14	Female	Sylhet	Secondary school	Moderate	Yes	Always	Good	Yes	Always	Sometime	Yes	Unaware	Yes	No	Negative	Negative	None	None	Negative	0	0	0	0	0	1	0	1	0	2	0	0	0	0	0	0	0	0
223	17	Male	Dhaka	Secondary school	Moderate	Yes	Always	Moderate	No	Sometime	Sometime	Sometime	Loss	No	No	Negative	Negative	None	None	Negative	0	0	1	0	0	0	0	0	0	1	0	0	0	0	0	0	0	0
226	18	Female	Dhaka	Higher secondary school	Moderate	Yes	Not at all	Moderate	Yes	Always	Always	Sometime	Unaware	No	No	Positive	Positive	Severe	Moderate	Positive	3	2	3	1	0	3	1	3	3	19	3	3	3	1	2	0	0	12
229	13	Female	Sylhet	Secondary school	Moderate	Yes	Always	Moderate	No	Sometime	Always	Sometime	No change	No	No	Negative	Negative	None	Mild	Negative	0	0	0	0	0	0	0	1	1	2	0	0	1	0	3	3	0	7
251	17	Female	Barisal	Secondary school	Moderate	Yes	Always	Moderate	No	Always	Sometime	Yes	Loss	No	No	Positive	Positive	Moderate	Moderate	Positive	1	1	1	2	2	3	0	3	1	14	1	2	2	2	2	1	0	10
257	13	Female	Dhaka	Secondary school	Moderate	Yes	Always	Bad	No	Always	Sometime	Yes	Loss	Yes	No	Negative	Negative	None	None	Negative	0	0	0	0	0	1	0	1	0	2	0	1	1	0	1	1	0	4
264	15	Male	Dhaka	Secondary school	Moderate	Yes	Sometime	Bad	Yes	Always	Sometime	Sometime	Loss	Yes	No	Positive	Negative	Severe	Mild	Negative	1	3	2	1	1	2	3	2	3	18	3	1	0	1	1	0	0	6
283	16	Male	Mymensingh	Secondary school	Moderate	No	Always	Moderate	No	Always	Sometime	No	Unaware	No	No	Negative	Negative	None	None	Negative	1	1	0	0	0	0	0	0	0	2	0	0	1	0	1	0	0	2
285	14	Male	Rajshahi	Secondary school	Moderate	No	Always	Bad	No	Sometime	Not at all	Sometime	Gain	No	No	Negative	Negative	None	Mild	Negative	0	0	0	0	0	0	0	0	0	0	1	3	3	0	1	0	0	8
288	16	Female	Chittagong	Secondary school	Moderate	Yes	Not at all	Moderate	No	Always	Not at all	Sometime	Unaware	No	Yes	Positive	Negative	Severe	Mild	Negative	3	3	3	0	0	1	3	1	3	17	0	1	1	0	1	1	1	5
297	14	Male	Sylhet	Secondary school	Moderate	Yes	Always	Moderate	Yes	Sometime	Always	Sometime	No change	Yes	No	Negative	Negative	None	None	Negative	0	0	0	0	1	0	1	2	0	4	1	0	0	0	1	0	0	2
298	15	Male	Barisal	Secondary school	Moderate	Yes	Always	Bad	Yes	Always	Sometime	Sometime	Unaware	Yes	Yes	Negative	Negative	Mild	Mild	Negative	1	1	1	0	1	1	1	2	1	9	1	1	1	1	2	1	0	7
301	16	Male	Rajshahi	Secondary school	Moderate	No	Always	Bad	No	Sometime	Always	No	Loss	Yes	No	Positive	Negative	Moderate	Mild	Negative	0	1	0	0	3	2	1	3	1	11	3	0	0	0	2	1	0	6
321	17	Male	Chittagong	Secondary school	Moderate	Yes	Always	Bad	No	Always	Sometime	Sometime	No change	Yes	No	Negative	Negative	None	None	Negative	0	0	0	0	0	0	0	0	0	0	0	0	0	0	0	0	0	0
322	17	Male	Chittagong	Secondary school	Moderate	Yes	Always	Bad	No	Sometime	Sometime	Sometime	No change	Yes	No	Negative	Negative	None	None	Negative	0	0	0	0	0	0	0	0	0	0	0	0	0	0	0	0	0	0
354	16	Male	Sylhet	Secondary school	Moderate	Yes	Always	Bad	No	Always	Not at all	Yes	Loss	No	Yes	Positive	Negative	Severe	None	Negative	3	3	1	2	3	1	0	3	3	19	0	0	0	1	1	0	0	2
386	15	Male	Dhaka	Secondary school	Moderate	No	Always	Moderate	No	Always	Always	Sometime	Unaware	Yes	No	Positive	Negative	Moderate	None	Negative	1	1	1	1	1	1	1	2	1	10	0	1	0	0	0	0	0	1
388	12	Male	Sylhet	Secondary school	Moderate	Yes	Always	Moderate	No	Always	Not at all	Sometime	Unaware	Yes	No	Negative	Negative	None	None	Negative	0	0	0	0	0	0	1	1	0	2	0	0	0	0	0	0	0	0
397	15	Female	Sylhet	Secondary school	Moderate	Yes	Always	Bad	No	Always	Not at all	Yes	Unaware	No	No	Positive	Positive	Severe	Moderate	Positive	2	1	1	0	0	3	3	3	3	16	3	2	3	0	2	0	0	10
409	19	Male	Chittagong	Higher secondary school	Moderate	Yes	Always	Moderate	No	Always	Always	Sometime	Unaware	Yes	No	Positive	Negative	Moderate	None	Negative	3	3	3	0	0	1	1	2	1	14	0	0	0	0	0	0	0	0
410	14	Female	Sylhet	Secondary school	Moderate	Yes	Always	Good	No	Sometime	Always	Yes	Loss	Yes	No	Negative	Negative	None	None	Negative	0	0	0	0	0	0	0	0	0	0	0	0	0	0	0	0	0	0
421	13	Female	Sylhet	Secondary school	Moderate	Yes	Not at all	Moderate	No	Always	Sometime	No	No change	Yes	No	Negative	Negative	None	None	Negative	1	1	0	0	0	0	0	0	0	2	0	0	0	3	0	0	0	3
430	17	Male	Barisal	Secondary school	Moderate	Yes	Always	Moderate	Yes	Always	Always	No	Unaware	No	No	Positive	Positive	Extremely severe	Moderate	Positive	3	3	3	2	2	2	3	3	3	24	3	1	0	3	2	2	0	11
433	13	Female	Sylhet	Secondary school	Moderate	No	Always	Moderate	Yes	Sometime	Sometime	Sometime	Unaware	No	No	Negative	Negative	None	None	Negative	1	1	0	0	0	0	0	0	1	3	0	1	0	0	0	0	0	1
451	14	Male	Dhaka	Secondary school	Moderate	Yes	Always	Good	Yes	Not at all	Always	Sometime	Loss	Yes	No	Negative	Negative	None	None	Negative	0	0	0	0	0	1	0	1	0	2	0	1	2	0	0	1	0	4
452	13	Male	Sylhet	Secondary school	Moderate	Yes	Always	Good	No	Sometime	Sometime	Yes	Unaware	Yes	No	Negative	Negative	None	None	Negative	0	0	0	0	0	0	0	0	0	0	0	0	0	0	0	0	0	0
461	11	Male	Barisal	Secondary school	Moderate	Yes	Always	Moderate	No	Sometime	Not at all	No	Gain	No	No	Negative	Negative	None	None	Negative	0	0	0	0	0	1	1	1	0	3	0	1	1	1	1	0	0	4
463	18	Male	Dhaka	Higher secondary school	Moderate	Yes	Always	Moderate	Yes	Always	Sometime	Sometime	No change	No	No	Positive	Negative	Severe	Mild	Negative	3	3	3	0	0	1	2	2	3	17	3	1	1	1	1	1	1	9
479	13	Male	Barisal	Secondary school	Moderate	Yes	Always	Moderate	No	Sometime	Not at all	Sometime	Loss	No	No	Negative	Negative	None	None	Negative	0	0	0	0	0	0	0	0	0	0	0	0	0	0	0	0	0	0
485	13	Male	Rajshahi	Secondary school	Moderate	Yes	Always	Moderate	No	Always	Always	Sometime	Unaware	Yes	Yes	Negative	Negative	Mild	Mild	Negative	1	2	1	0	0	0	1	3	1	9	1	0	0	0	3	1	0	5
490	15	Male	Mymensingh	Secondary school	Moderate	Yes	Always	Good	Yes	Sometime	Sometime	Sometime	Loss	Yes	No	Negative	Negative	None	None	Negative	1	1	0	0	0	1	0	0	0	3	0	1	0	0	1	0	0	2
495	14	Female	Rangpur	Secondary school	Moderate	Yes	Sometime	Moderate	Yes	Always	Sometime	Yes	Gain	No	No	Negative	Negative	Mild	None	Negative	1	1	1	0	0	1	0	1	0	5	0	0	1	0	0	0	0	1
505	13	Female	Chittagong	Secondary school	Moderate	Yes	Sometime	Moderate	No	Sometime	Sometime	Sometime	Unaware	No	No	Negative	Negative	Mild	None	Negative	1	1	1	0	0	1	0	1	1	6	1	1	1	0	1	0	0	4
510	11	Female	Dhaka	Secondary school	Moderate	Yes	Always	Good	Yes	Always	Sometime	Sometime	Loss	Yes	No	Positive	Negative	Moderate	Mild	Negative	2	1	1	0	1	1	2	1	3	12	3	1	1	0	1	0	0	6
528	15	Female	Sylhet	Secondary school	Moderate	Yes	Always	Good	Yes	Sometime	Always	Yes	Loss	Yes	No	Negative	Negative	Mild	Mild	Negative	0	0	0	1	0	2	0	3	1	7	2	3	3	0	1	0	0	9
533	16	Male	Chittagong	Secondary school	Moderate	Yes	Always	Moderate	Yes	Always	Always	Sometime	No change	Yes	No	Positive	Negative	Extremely severe	Mild	Negative	1	1	3	2	1	3	3	3	3	20	3	0	0	0	3	0	0	6
541	15	Male	Sylhet	Secondary school	Moderate	Yes	Always	Moderate	No	Not at all	Always	No	Unaware	Yes	No	Negative	Negative	Mild	None	Negative	1	0	0	1	1	3	0	3	0	9	2	0	0	0	2	0	0	4
547	15	Male	Dhaka	Secondary school	Moderate	Yes	Not at all	Bad	No	Always	Always	Sometime	Unaware	Yes	No	Negative	Negative	Mild	Mild	Negative	2	1	2	1	1	0	1	1	0	9	2	1	0	2	1	0	0	6
552	15	Female	Chittagong	Secondary school	Moderate	No	Sometime	Moderate	No	Sometime	Not at all	Yes	Gain	No	Yes	Negative	Positive	Mild	Moderate	Negative	1	1	1	1	1	1	1	1	1	9	1	3	3	1	1	1	1	11
555	16	Male	Khulna	Secondary school	Moderate	No	Always	Moderate	Yes	Always	Always	No	Gain	No	No	Negative	Negative	None	None	Negative	0	0	0	0	0	0	0	0	0	0	0	0	0	0	0	0	0	0
557	13	Female	Sylhet	Secondary school	Moderate	Yes	Always	Good	No	Not at all	Sometime	No	Unaware	Yes	No	Negative	Negative	None	None	Negative	0	0	0	0	0	0	0	0	0	0	0	0	1	0	0	0	0	1
565	13	Female	Sylhet	Secondary school	Moderate	Yes	Always	Bad	Yes	Always	Sometime	No	Loss	No	No	Positive	Negative	Moderate	None	Negative	3	3	2	0	1	1	0	0	1	11	3	0	0	0	1	0	0	4
570	15	Male	Rajshahi	Secondary school	Moderate	No	Always	Moderate	No	Sometime	Sometime	Sometime	Unaware	No	No	Positive	Negative	Moderate	Mild	Negative	1	1	3	1	0	3	2	1	1	13	0	3	1	0	1	0	0	5
579	15	Female	Sylhet	Secondary school	Moderate	Yes	Always	Moderate	Yes	Always	Sometime	No	No change	Yes	No	Negative	Negative	None	None	Negative	0	0	0	0	0	0	0	0	0	0	0	0	0	0	0	0	0	0
597	18	Female	Rangpur	Higher secondary school	Moderate	Yes	Always	Moderate	No	Sometime	Not at all	Sometime	No change	No	No	Negative	Negative	None	None	Negative	1	0	0	0	0	1	0	0	0	2	0	2	0	0	0	0	0	2
603	15	Male	Barisal	Secondary school	Moderate	Yes	Always	Bad	Yes	Not at all	Always	Sometime	Loss	No	No	Negative	Negative	None	None	Negative	1	1	0	0	0	2	0	0	0	4	0	3	0	0	0	0	0	3
604	13	Female	Sylhet	Secondary school	Moderate	Yes	Always	Moderate	Yes	Always	Sometime	Sometime	Unaware	No	No	Negative	Negative	Mild	None	Negative	1	1	0	0	0	1	0	1	1	5	0	0	0	0	0	0	0	0
614	15	Female	Chittagong	Secondary school	Moderate	Yes	Always	Moderate	Yes	Always	Not at all	Yes	Unaware	Yes	No	Positive	Negative	Moderate	None	Negative	2	2	1	1	1	0	1	1	2	11	2	1	1	0	0	0	0	4
618	15	Male	Dhaka	Secondary school	Moderate	Yes	Sometime	Bad	No	Sometime	Sometime	No	Unaware	Yes	Yes	Positive	Positive	Moderate	Moderate	Positive	1	1	1	0	0	3	3	1	3	13	1	2	3	2	1	1	0	10
619	14	Male	Rajshahi	Secondary school	Moderate	Yes	Always	Moderate	Yes	Always	Sometime	Sometime	Unaware	No	No	Positive	Positive	Severe	Moderate	Positive	2	1	2	1	1	3	3	1	2	16	2	1	1	2	2	3	2	13
626	13	Male	Sylhet	Secondary school	Moderate	Yes	Always	Moderate	Yes	Not at all	Sometime	Yes	Unaware	Yes	No	Negative	Negative	None	None	Negative	0	0	0	0	0	0	0	0	0	0	0	0	0	0	0	0	0	0
631	16	Female	Chittagong	Secondary school	Moderate	Yes	Always	Moderate	Yes	Sometime	Sometime	No	Gain	No	No	Positive	Negative	Moderate	Mild	Negative	1	1	2	2	1	1	1	1	1	11	2	2	1	2	0	0	0	7
632	16	Female	Chittagong	Secondary school	Moderate	Yes	Always	Moderate	Yes	Always	Sometime	No	Gain	No	No	Positive	Negative	Moderate	Mild	Negative	1	1	0	1	1	2	2	1	1	10	1	1	2	2	1	1	0	8
648	15	Female	Chittagong	Secondary school	Moderate	Yes	Always	Good	No	Not at all	Not at all	Sometime	Unaware	Yes	No	Negative	Negative	Mild	None	Negative	1	3	0	0	0	1	0	1	1	7	0	1	0	1	0	0	0	2
649	13	Female	Sylhet	Secondary school	Moderate	Yes	Always	Moderate	Yes	Always	Not at all	Yes	No change	No	No	Positive	Negative	Moderate	None	Negative	1	2	3	3	1	1	0	1	1	13	1	1	0	1	1	0	0	4
650	15	Female	Sylhet	Secondary school	Moderate	Yes	Always	Moderate	Yes	Always	Not at all	Sometime	Loss	Yes	No	Negative	Negative	None	None	Negative	0	0	0	0	0	1	1	1	1	4	0	0	0	0	1	0	0	1
652	18	Female	Rangpur	Secondary school	Moderate	Yes	Sometime	Moderate	No	Always	Always	Yes	No change	Yes	No	Negative	Negative	None	None	Negative	0	0	0	0	0	0	0	0	0	0	0	0	0	0	0	0	0	0
653	18	Female	Rangpur	Higher secondary school	Moderate	Yes	Sometime	Moderate	Yes	Always	Always	Yes	No change	Yes	No	Negative	Negative	None	None	Negative	0	0	0	0	0	0	0	0	0	0	0	0	0	0	1	0	0	1
655	15	Female	Chittagong	Secondary school	Moderate	Yes	Always	Moderate	Yes	Always	Always	Yes	Gain	Yes	Yes	Negative	Negative	Mild	Mild	Negative	2	0	0	0	1	1	0	1	0	5	1	1	3	0	1	0	0	6
665	16	Female	Sylhet	Secondary school	Moderate	Yes	Sometime	Moderate	Yes	Sometime	Always	Yes	No change	Yes	No	Negative	Negative	None	None	Negative	1	0	0	0	0	0	0	0	0	1	0	0	0	0	0	0	0	0
672	14	Female	Sylhet	Secondary school	Moderate	Yes	Always	Moderate	No	Always	Always	Yes	Loss	No	No	Negative	Negative	Mild	None	Negative	1	1	1	0	0	0	1	2	3	9	3	1	0	0	0	0	0	4
698	16	Male	Rajshahi	Secondary school	Moderate	Yes	Not at all	Good	Yes	Sometime	Sometime	No	Unaware	No	No	Negative	Negative	Mild	Mild	Negative	1	0	0	1	0	3	1	1	0	7	3	1	1	0	0	0	0	5
701	13	Male	Barisal	Secondary school	Moderate	Yes	Not at all	Moderate	Yes	Always	Always	No	No change	Yes	No	Negative	Negative	None	None	Negative	0	0	0	0	0	0	0	1	1	2	0	1	0	0	0	0	0	1
712	14	Female	Sylhet	Secondary school	Moderate	No	Always	Moderate	No	Always	Not at all	No	No change	No	No	Negative	Negative	None	None	Negative	0	3	0	0	1	0	0	0	0	4	0	0	1	0	0	0	0	1
717	15	Male	Dhaka	Secondary school	Moderate	Yes	Always	Moderate	Yes	Sometime	Not at all	Sometime	No change	No	No	Negative	Negative	None	None	Negative	0	0	0	0	1	1	0	0	0	2	0	3	0	0	0	0	0	3
719	14	Male	Barisal	Secondary school	Moderate	Yes	Always	Moderate	No	Always	Sometime	No	Unaware	Yes	No	Positive	Negative	Severe	None	Negative	3	3	3	1	3	0	1	0	3	17	3	1	0	0	0	0	0	4
721	13	Female	Sylhet	Secondary school	Moderate	Yes	Always	Moderate	No	Sometime	Not at all	Sometime	Unaware	Yes	No	Negative	Negative	Mild	None	Negative	1	1	0	0	0	0	1	1	1	5	0	0	1	0	0	0	0	1
750	12	Female	Sylhet	Secondary school	Moderate	Yes	Sometime	Bad	Yes	Always	Sometime	Sometime	Loss	Yes	No	Negative	Negative	Mild	None	Negative	1	1	0	0	0	1	0	2	1	6	0	0	0	0	0	0	0	0
758	13	Male	Barisal	Secondary school	Moderate	Yes	Always	Bad	No	Sometime	Sometime	No	Unaware	Yes	No	Negative	Negative	None	None	Negative	0	0	0	0	0	0	0	0	0	0	0	0	1	0	0	0	0	1
767	14	Female	Barisal	Secondary school	Moderate	No	Sometime	Bad	Yes	Always	Always	Sometime	Unaware	No	Yes	Positive	Positive	Moderate	Moderate	Positive	2	2	3	1	1	1	1	1	2	14	3	1	1	3	2	0	0	10
777	13	Male	Dhaka	Secondary school	Moderate	Yes	Always	Good	Yes	Sometime	Always	Yes	No change	No	No	Negative	Negative	Mild	None	Negative	1	0	1	0	0	1	1	1	1	6	3	1	0	0	0	0	0	4
797	13	Male	Barisal	Secondary school	Moderate	Yes	Always	Moderate	No	Not at all	Always	Sometime	No change	Yes	No	Negative	Negative	Mild	None	Negative	1	1	0	0	0	1	1	1	1	6	1	1	0	0	1	0	0	3
807	16	Male	Chittagong	Secondary school	Moderate	Yes	Sometime	Good	No	Not at all	Not at all	No	Unaware	No	No	Negative	Negative	None	None	Negative	0	0	0	0	0	0	0	1	0	1	0	1	0	0	0	0	0	1
829	17	Male	Dhaka	Higher secondary school	Moderate	Yes	Sometime	Bad	Yes	Always	Always	No	Unaware	No	Yes	Positive	Positive	Extremely severe	Severe	Positive	3	3	3	2	1	3	1	3	3	22	1	3	3	3	3	3	3	19
861	17	Male	Khulna	Higher secondary school	Moderate	Yes	Always	Moderate	Yes	Sometime	Not at all	Sometime	Unaware	Yes	No	Negative	Negative	Mild	Mild	Negative	1	1	1	1	0	0	2	1	1	8	0	1	1	0	1	0	2	5
867	15	Male	Barisal	Secondary school	Moderate	Yes	Always	Moderate	No	Sometime	Always	Sometime	Unaware	No	No	Negative	Negative	None	None	Negative	1	1	0	0	1	0	0	0	0	3	0	1	0	0	0	1	0	2
874	14	Female	Sylhet	Secondary school	Moderate	Yes	Always	Bad	Yes	Sometime	Always	Yes	Gain	No	No	Negative	Negative	Mild	None	Negative	0	0	0	1	1	1	0	1	1	5	1	1	1	0	1	0	0	4
875	14	Female	Sylhet	Secondary school	Moderate	Yes	Always	Bad	No	Sometime	Always	Yes	Gain	No	No	Negative	Negative	Mild	Mild	Negative	0	0	0	1	1	1	0	1	1	5	1	2	1	0	1	0	0	5
880	15	Female	Rangpur	Secondary school	Moderate	Yes	Sometime	Bad	No	Always	Not at all	Sometime	Gain	No	No	Positive	Positive	Extremely severe	Severe	Positive	3	3	3	2	3	3	3	3	3	26	3	3	1	3	3	1	3	17
897	18	Male	Dhaka	Higher secondary school	Moderate	No	Always	Moderate	No	Always	Always	Yes	Gain	Yes	No	Positive	Positive	Severe	Moderate	Positive	2	2	2	1	1	2	3	1	1	15	2	1	2	2	2	2	0	11
901	13	Male	Dhaka	Secondary school	Moderate	Yes	Always	Bad	No	Always	Sometime	No	Unaware	Yes	No	Negative	Negative	None	None	Negative	0	0	0	0	0	0	0	0	0	0	0	0	0	0	0	0	0	0
905	15	Female	Dhaka	Secondary school	Moderate	Yes	Always	Bad	No	Always	Not at all	No	Unaware	No	No	Negative	Negative	None	None	Negative	0	1	0	0	0	1	0	1	1	4	0	1	3	0	0	0	0	4
925	14	Male	Rajshahi	Secondary school	Moderate	Yes	Always	Moderate	Yes	Always	Sometime	No	No change	Yes	No	Negative	Negative	None	None	Negative	0	0	0	0	0	0	0	0	0	0	0	0	0	0	0	0	0	0
960	14	Male	Barisal	Secondary school	Moderate	Yes	Sometime	Moderate	No	Always	Always	Sometime	Unaware	Yes	Yes	Negative	Negative	Mild	Mild	Negative	1	1	1	0	1	1	1	1	1	8	0	1	1	2	2	0	0	6
975	17	Male	Dhaka	Secondary school	Moderate	Yes	Sometime	Moderate	No	Always	Sometime	Sometime	Unaware	Yes	Yes	Negative	Negative	Mild	Mild	Negative	1	1	1	1	0	1	1	1	1	8	3	1	1	1	1	1	0	8
985	19	Male	Dhaka	Higher secondary school	Moderate	Yes	Always	Moderate	No	Always	Not at all	Yes	Gain	Yes	No	Positive	Positive	Severe	Moderate	Positive	2	2	1	2	2	2	1	3	2	17	3	2	1	3	3	0	0	12
987	16	Male	Rajshahi	Secondary school	Moderate	Yes	Sometime	Bad	Yes	Sometime	Sometime	Sometime	No change	No	No	Positive	Positive	Moderate	Moderate	Positive	2	2	2	2	0	1	1	2	1	13	1	2	2	2	2	2	2	13
995	14	Male	Khulna	Secondary school	Moderate	Yes	Always	Good	No	Sometime	Always	Yes	Unaware	Yes	No	Negative	Negative	None	None	Negative	0	0	0	0	0	1	1	1	0	3	1	1	0	0	1	0	0	3
997	16	Male	Rajshahi	Secondary school	Moderate	Yes	Always	Good	No	Always	Always	Yes	Loss	Yes	No	Negative	Negative	None	None	Negative	0	0	0	0	0	0	0	0	1	1	0	0	0	0	0	0	0	0
1012	15	Female	Mymensingh	Secondary school	Moderate	Yes	Always	Bad	No	Always	Not at all	Yes	Unaware	Yes	No	Negative	Negative	None	None	Negative	1	1	0	0	0	1	1	0	0	4	1	2	1	0	0	0	0	4
1046	12	Male	Barisal	Secondary school	Moderate	Yes	Always	Moderate	No	Sometime	Always	Sometime	Unaware	No	No	Positive	Positive	Severe	Moderate	Positive	1	0	1	3	3	3	1	3	3	18	3	2	2	2	2	0	1	12
1055	15	Male	Barisal	Secondary school	Moderate	Yes	Always	Moderate	Yes	Sometime	Sometime	Yes	No change	Yes	No	Negative	Negative	Mild	None	Negative	1	0	0	0	0	0	3	0	1	5	1	0	0	0	1	0	0	2
1059	16	Female	Dhaka	Higher secondary school	Moderate	No	Not at all	Bad	No	Always	Not at all	Yes	Gain	No	No	Positive	Negative	Moderate	Mild	Negative	0	1	1	1	1	3	0	3	2	12	3	1	3	0	1	0	0	8
1067	19	Female	Chittagong	Higher secondary school	Moderate	Yes	Always	Moderate	Yes	Sometime	Not at all	Sometime	Unaware	Yes	Yes	Positive	Negative	Moderate	Mild	Negative	2	2	2	1	1	1	1	1	2	13	2	1	2	0	3	0	1	9
1076	17	Female	Dhaka	Higher secondary school	Moderate	Yes	Sometime	Moderate	No	Always	Always	Yes	No change	No	No	Positive	Negative	Moderate	Mild	Negative	1	2	1	0	1	2	2	1	1	11	0	1	1	1	1	1	0	5
1080	13	Male	Barisal	Secondary school	Moderate	Yes	Always	Moderate	Yes	Not at all	Not at all	Sometime	Loss	Yes	No	Negative	Negative	Mild	None	Negative	0	1	0	2	2	2	0	2	0	9	0	1	0	0	1	1	0	3
1081	13	Male	Barisal	Secondary school	Moderate	Yes	Always	Moderate	No	Not at all	Not at all	Sometime	Loss	Yes	No	Negative	Negative	None	None	Negative	0	0	0	0	1	0	0	1	0	2	0	0	1	0	1	1	0	3
1092	14	Male	Barisal	Secondary school	Moderate	Yes	Always	Good	No	Sometime	Sometime	Sometime	No change	Yes	No	Positive	Positive	Moderate	Moderate	Positive	1	1	1	0	1	2	2	2	2	12	2	2	1	3	1	1	1	11
1101	16	Female	Sylhet	Secondary school	Moderate	No	Sometime	Moderate	No	Sometime	Sometime	No	Unaware	No	No	Negative	Negative	Mild	Mild	Negative	1	1	1	1	1	1	1	1	1	9	1	1	1	1	1	1	1	7
1105	13	Female	Khulna	Secondary school	Moderate	No	Always	Moderate	No	Always	Sometime	Yes	Unaware	No	No	Positive	Positive	Extremely severe	Severe	Positive	3	3	1	3	3	3	1	3	3	23	3	3	3	2	3	1	1	16
1106	13	Female	Khulna	Secondary school	Moderate	Yes	Always	Moderate	No	Always	Sometime	Yes	Unaware	No	No	Positive	Positive	Severe	Severe	Positive	1	1	1	3	3	3	1	3	2	18	3	3	3	1	3	1	1	15
1115	18	Male	Rangpur	Secondary school	Moderate	No	Always	Bad	No	Always	Always	No	No change	No	No	Positive	Positive	Severe	Moderate	Positive	3	3	2	1	1	1	2	1	3	17	1	2	2	3	2	1	3	14
1121	17	Male	Khulna	Higher secondary school	Moderate	Yes	Sometime	Bad	Yes	Always	Not at all	Sometime	Unaware	Yes	No	Negative	Negative	None	None	Negative	1	1	0	0	0	0	0	0	0	2	0	0	0	0	0	0	0	0
1124	14	Male	Rajshahi	Secondary school	Moderate	Yes	Always	Bad	Yes	Always	Sometime	Yes	Unaware	No	Yes	Positive	Positive	Moderate	Moderate	Positive	1	0	0	1	1	2	1	3	2	11	3	2	2	0	1	2	1	11
1130	14	Male	Barisal	Secondary school	Moderate	Yes	Always	Moderate	No	Sometime	Sometime	Yes	Unaware	No	No	Negative	Negative	None	None	Negative	0	0	0	0	0	0	0	0	0	0	0	0	0	0	0	0	0	0
1131	14	Male	Barisal	Secondary school	Moderate	Yes	Sometime	Moderate	No	Sometime	Sometime	Yes	Loss	Yes	No	Negative	Negative	None	None	Negative	0	0	0	0	0	0	0	0	0	0	0	0	0	0	0	0	0	0
1135	16	Female	Chittagong	Higher secondary school	Moderate	Yes	Always	Moderate	Yes	Sometime	Not at all	No	Unaware	Yes	No	Negative	Negative	Mild	None	Negative	1	1	1	1	0	0	0	1	1	6	0	1	0	0	1	0	0	2
1141	13	Male	Barisal	Secondary school	Moderate	Yes	Always	Bad	No	Always	Not at all	No	No change	Yes	No	Negative	Negative	None	None	Negative	1	2	1	0	0	0	0	0	0	4	0	0	0	0	0	0	0	0
1147	14	Male	Dhaka	Secondary school	Moderate	Yes	Always	Moderate	No	Always	Sometime	No	Unaware	Yes	No	Negative	Negative	Mild	None	Negative	3	1	1	0	0	1	0	1	2	9	0	1	0	2	0	1	0	4
1151	16	Female	Rangpur	Secondary school	Moderate	Yes	Always	Moderate	Yes	Always	Sometime	Sometime	Gain	No	No	Negative	Negative	Mild	None	Negative	1	1	1	1	0	2	1	1	1	9	1	1	1	0	1	0	0	4
1153	15	Female	Sylhet	Secondary school	Moderate	Yes	Always	Bad	Yes	Always	Sometime	Sometime	Unaware	Yes	No	Positive	Negative	Moderate	Mild	Negative	1	1	1	1	1	1	3	1	1	11	1	1	1	1	1	0	0	5
1186	13	Male	Dhaka	Secondary school	Moderate	Yes	Always	Moderate	No	Not at all	Always	Yes	Loss	Yes	No	Negative	Negative	None	Mild	Negative	0	0	0	0	0	0	0	0	0	0	3	0	2	0	0	0	0	5
1211	14	Male	Barisal	Secondary school	Moderate	Yes	Always	Moderate	Yes	Not at all	Not at all	No	Loss	Yes	No	Negative	Negative	None	None	Negative	0	0	0	0	0	0	0	0	0	0	1	0	0	0	0	0	0	1
1216	12	Male	Rajshahi	Secondary school	Moderate	Yes	Always	Bad	Yes	Sometime	Sometime	Sometime	No change	Yes	No	Negative	Negative	None	None	Negative	0	0	0	0	0	0	0	0	0	0	1	0	0	0	0	0	0	1
1234	17	Male	Khulna	Higher secondary school	Moderate	No	Sometime	Bad	No	Always	Always	Sometime	No change	No	Yes	Positive	Positive	Extremely severe	Moderate	Positive	2	3	3	1	2	3	2	3	3	22	2	3	1	3	1	0	0	10
1241	17	Female	Khulna	Higher secondary school	Moderate	Yes	Always	Bad	No	Always	Not at all	No	Unaware	No	No	Negative	Negative	None	None	Negative	1	0	0	0	0	0	0	0	0	1	0	0	0	0	0	0	0	0
1242	17	Female	Khulna	Higher secondary school	Moderate	Yes	Always	Moderate	No	Always	Sometime	No	Unaware	No	No	Negative	Negative	None	None	Negative	0	0	0	0	0	0	0	0	0	0	0	0	0	0	0	0	0	0
1252	16	Female	Chittagong	Secondary school	Moderate	Yes	Always	Bad	No	Always	Sometime	Yes	Unaware	No	No	Negative	Negative	Mild	Mild	Negative	1	1	1	1	0	1	2	1	1	9	1	1	0	2	1	1	0	6
1285	13	Male	Dhaka	Secondary school	Moderate	Yes	Always	Moderate	No	Always	Not at all	Sometime	Unaware	Yes	No	Negative	Negative	Mild	None	Negative	2	1	0	1	0	1	1	0	1	7	1	0	1	2	0	0	0	4
1288	15	Male	Khulna	Secondary school	Moderate	Yes	Sometime	Moderate	Yes	Sometime	Sometime	No	Unaware	Yes	No	Negative	Negative	None	None	Negative	0	0	0	0	0	0	0	0	0	0	0	0	0	0	0	0	0	0
1289	15	Male	Khulna	Secondary school	Moderate	Yes	Sometime	Moderate	No	Sometime	Sometime	No	Unaware	Yes	No	Negative	Negative	None	None	Negative	0	1	0	0	0	0	0	0	0	1	0	0	0	0	0	0	0	0
1290	15	Male	Khulna	Secondary school	Moderate	Yes	Sometime	Moderate	No	Sometime	Sometime	No	Unaware	Yes	No	Negative	Negative	None	None	Negative	0	3	0	0	0	0	0	0	0	3	0	0	0	0	0	0	0	0
1306	13	Male	Barisal	Secondary school	Moderate	Yes	Always	Moderate	Yes	Sometime	Not at all	No	No change	Yes	No	Negative	Negative	Mild	None	Negative	0	1	0	0	1	0	0	3	1	6	1	0	0	0	0	1	0	2
1327	16	Male	Rajshahi	Secondary school	Moderate	Yes	Always	Bad	No	Sometime	Sometime	No	No change	Yes	No	Negative	Positive	Mild	Severe	Negative	0	0	0	0	1	2	1	2	3	9	3	3	3	2	1	2	3	17
1334	13	Male	Barisal	Secondary school	Moderate	Yes	Always	Bad	No	Sometime	Sometime	No	Unaware	No	No	Negative	Negative	Mild	None	Negative	1	1	1	1	0	1	1	1	1	8	1	1	0	1	1	0	0	4
1342	16	Male	Sylhet	Secondary school	Moderate	Yes	Sometime	Moderate	No	Always	Always	No	Unaware	Yes	No	Negative	Negative	None	None	Negative	0	0	0	0	0	0	0	0	0	0	0	0	0	0	0	0	0	0
1343	15	Male	Sylhet	Secondary school	Moderate	Yes	Sometime	Good	Yes	Always	Not at all	No	No change	Yes	No	Negative	Negative	None	None	Negative	0	0	0	0	0	0	0	0	0	0	0	0	0	0	0	0	0	0
1350	14	Female	Dhaka	Secondary school	Moderate	Yes	Sometime	Bad	No	Always	Always	No	Unaware	Yes	No	Positive	Negative	Severe	Mild	Negative	3	0	2	2	3	1	3	2	1	17	3	2	2	1	0	0	0	8
1363	16	Male	Rajshahi	Secondary school	Moderate	Yes	Always	Good	Yes	Always	Not at all	Sometime	Unaware	No	No	Negative	Negative	None	None	Negative	0	0	0	0	0	0	0	0	0	0	1	1	0	0	0	0	0	2
1389	16	Female	Chittagong	Higher secondary school	Moderate	Yes	Always	Bad	No	Always	Sometime	Yes	Gain	No	Yes	Positive	Positive	Extremely severe	Severe	Positive	3	3	3	1	2	3	3	3	3	24	3	2	3	3	3	0	1	15
1392	16	Male	Sylhet	Secondary school	Moderate	Yes	Always	Moderate	No	Always	Not at all	Yes	Gain	Yes	No	Negative	Positive	None	Moderate	Negative	0	0	1	0	0	0	0	1	1	3	2	3	3	1	2	3	0	14
1397	13	Male	Barisal	Secondary school	Moderate	Yes	Always	Good	Yes	Always	Sometime	No	Gain	Yes	No	Negative	Negative	Mild	Mild	Negative	1	1	1	0	1	1	1	0	1	7	1	2	1	1	1	0	0	6
1419	18	Male	Dhaka	Higher secondary school	Moderate	Yes	Always	Good	No	Sometime	Always	No	No change	Yes	No	Negative	Negative	None	None	Negative	0	0	0	0	0	0	0	0	0	0	1	0	0	0	0	0	0	1
1427	15	Male	Rajshahi	Secondary school	Moderate	No	Always	Bad	Yes	Sometime	Sometime	Sometime	Gain	No	No	Negative	Negative	Mild	Mild	Negative	1	1	1	0	0	1	0	2	1	7	0	2	1	0	1	1	0	5
1432	16	Male	Mymensingh	Secondary school	Moderate	No	Always	Bad	Yes	Always	Sometime	No	Unaware	No	No	Negative	Negative	None	None	Negative	0	1	1	0	0	0	1	0	0	3	0	0	0	1	0	0	0	1
1435	16	Male	Rajshahi	Secondary school	Moderate	Yes	Sometime	Bad	No	Sometime	Not at all	Sometime	No change	Yes	No	Negative	Negative	None	Mild	Negative	1	0	0	0	1	1	0	0	1	4	1	1	2	1	1	2	1	9
1436	13	Female	Sylhet	Secondary school	Moderate	No	Always	Bad	No	Sometime	Sometime	No	Unaware	Yes	No	Negative	Negative	None	None	Negative	1	0	0	0	0	0	0	0	0	1	0	0	1	0	0	0	0	1
1437	13	Female	Sylhet	Secondary school	Moderate	No	Always	Bad	No	Sometime	Sometime	No	Unaware	Yes	No	Negative	Negative	None	None	Negative	1	1	1	0	0	0	0	0	0	3	0	0	0	0	1	0	0	1
1447	18	Male	Chittagong	Higher secondary school	Moderate	Yes	Sometime	Moderate	No	Sometime	Sometime	Sometime	No change	Yes	No	Positive	Negative	Moderate	Mild	Negative	1	2	1	0	2	0	2	3	1	12	2	2	1	0	3	0	0	8
1450	17	Male	Rangpur	Higher secondary school	Moderate	No	Not at all	Bad	Yes	Always	Sometime	Sometime	Gain	Yes	No	Negative	Negative	Mild	None	Negative	0	1	0	1	0	0	1	1	1	5	1	1	1	0	0	0	1	4
1451	17	Male	Rangpur	Higher secondary school	Moderate	No	Not at all	Bad	No	Always	Sometime	Sometime	Gain	Yes	No	Negative	Negative	Mild	Mild	Negative	1	1	1	1	0	0	1	1	1	7	1	1	1	0	1	0	1	5
1457	12	Male	Barisal	Secondary school	Moderate	Yes	Always	Good	Yes	Not at all	Not at all	No	Unaware	No	No	Negative	Negative	Mild	None	Negative	1	1	0	0	0	0	3	0	0	5	0	0	0	0	0	0	0	0
1458	17	Male	Dhaka	Higher secondary school	Moderate	Yes	Always	Moderate	No	Sometime	Always	Sometime	Gain	Yes	No	Positive	Positive	Extremely severe	Moderate	Positive	3	2	3	1	1	3	3	1	3	20	1	2	1	3	2	1	1	11
1476	14	Female	Sylhet	Secondary school	Moderate	Yes	Always	Bad	Yes	Sometime	Always	Yes	Gain	Yes	No	Negative	Negative	None	None	Negative	0	0	0	1	1	1	0	1	0	4	1	1	1	0	1	0	0	4
1477	14	Female	Sylhet	Secondary school	Moderate	Yes	Always	Bad	No	Sometime	Always	Yes	Gain	No	No	Negative	Negative	Mild	Mild	Negative	0	0	0	1	1	1	0	2	1	6	1	1	2	0	1	0	0	5
1495	19	Male	Rajshahi	Secondary school	Moderate	Yes	Sometime	Moderate	Yes	Not at all	Sometime	Sometime	No change	Yes	No	Negative	Negative	None	None	Negative	0	0	0	0	0	1	0	1	0	2	0	0	0	1	1	1	1	4
1502	17	Male	Rangpur	Secondary school	Moderate	Yes	Always	Moderate	Yes	Always	Sometime	No	Unaware	Yes	No	Negative	Negative	None	None	Negative	1	3	0	0	0	0	0	0	0	4	0	0	1	0	0	0	0	1
1504	15	Male	Rajshahi	Secondary school	Moderate	Yes	Sometime	Moderate	No	Not at all	Not at all	Sometime	Loss	No	No	Negative	Negative	None	None	Negative	0	0	0	0	0	0	0	1	1	2	1	0	0	0	1	0	0	2
1505	15	Male	Dhaka	Secondary school	Moderate	Yes	Always	Moderate	No	Sometime	Not at all	Sometime	No change	Yes	No	Negative	Negative	None	None	Negative	0	0	0	0	0	0	0	0	0	0	0	0	0	0	0	0	0	0
1511	19	Male	Rangpur	Higher secondary school	Moderate	No	Always	Bad	Yes	Always	Sometime	No	Gain	Yes	No	Positive	Negative	Moderate	None	Negative	2	1	1	0	0	0	3	2	2	11	0	0	0	0	0	0	0	0
1518	17	Male	Khulna	Secondary school	Moderate	Yes	Always	Moderate	No	Sometime	Sometime	No	Unaware	Yes	No	Negative	Negative	None	None	Negative	1	1	1	0	0	0	0	0	0	3	1	1	0	0	0	0	0	2
1519	17	Male	Khulna	Secondary school	Moderate	Yes	Always	Moderate	No	Sometime	Sometime	No	Unaware	Yes	No	Negative	Negative	None	None	Negative	1	1	0	0	0	0	0	1	0	3	1	1	0	0	0	0	0	2
1542	16	Male	Khulna	Secondary school	Moderate	Yes	Always	Moderate	Yes	Always	Not at all	Yes	No change	No	No	Negative	Negative	None	None	Negative	0	2	0	0	0	0	0	0	1	3	1	1	0	0	0	0	0	2
1552	18	Male	Khulna	Higher secondary school	Moderate	Yes	Sometime	Bad	No	Always	Not at all	Sometime	Unaware	Yes	No	Negative	Negative	None	None	Negative	1	1	0	0	0	0	0	0	0	2	0	0	0	0	0	0	0	0
1555	17	Male	Dhaka	Secondary school	Moderate	No	Sometime	Bad	Yes	Always	Not at all	Yes	No change	Yes	No	Positive	Positive	Moderate	Moderate	Positive	1	1	1	1	0	3	1	3	3	14	3	3	1	3	1	1	2	14
1565	18	Male	Chittagong	Secondary school	Moderate	No	Always	Moderate	Yes	Sometime	Not at all	Sometime	No change	Yes	No	Negative	Negative	None	None	Negative	0	0	0	0	0	0	0	0	0	0	0	0	0	0	0	0	0	0
1588	17	Male	Chittagong	Higher secondary school	Moderate	Yes	Always	Moderate	No	Always	Not at all	Yes	Gain	Yes	No	Negative	Negative	Mild	None	Negative	0	0	1	1	0	0	3	0	1	6	0	0	3	0	0	0	0	3
1592	15	Male	Dhaka	Secondary school	Moderate	No	Always	Moderate	No	Always	Always	No	Gain	Yes	No	Negative	Negative	None	Mild	Negative	0	1	0	0	0	2	0	0	0	3	1	1	0	1	3	0	1	7
1596	14	Male	Dhaka	Secondary school	Moderate	Yes	Always	Bad	No	Sometime	Sometime	No	No change	No	No	Negative	Negative	None	None	Negative	0	1	0	0	1	0	0	1	1	4	1	0	0	0	0	0	0	1
1597	16	Male	Sylhet	Secondary school	Moderate	Yes	Always	Moderate	No	Sometime	Not at all	Yes	Unaware	Yes	No	Negative	Negative	Mild	Mild	Negative	2	2	2	0	0	0	0	0	0	6	0	0	1	0	2	2	0	5
1634	13	Female	Sylhet	Secondary school	Moderate	Yes	Always	Good	Yes	Always	Sometime	No	Unaware	No	No	Negative	Negative	None	None	Negative	0	0	0	0	0	0	0	0	0	0	0	0	0	0	0	0	0	0
1637	16	Male	Dhaka	Secondary school	Moderate	Yes	Always	Good	Yes	Sometime	Always	Yes	Loss	Yes	No	Negative	Negative	None	None	Negative	0	1	0	0	0	1	0	1	1	4	0	0	1	0	0	0	1	2
1639	14	Male	Chittagong	Secondary school	Moderate	Yes	Always	Good	No	Not at all	Not at all	No	Loss	Yes	No	Negative	Negative	None	None	Negative	0	0	0	0	0	0	0	0	0	0	0	0	0	0	0	0	0	0
1641	13	Male	Barisal	Secondary school	Moderate	Yes	Always	Moderate	No	Sometime	Not at all	Sometime	Unaware	Yes	No	Negative	Negative	Mild	Mild	Negative	1	1	1	0	1	1	1	1	1	8	1	1	1	1	1	1	0	6
1658	13	Male	Sylhet	Secondary school	Moderate	Yes	Always	Bad	Yes	Always	Not at all	Yes	Gain	Yes	No	Negative	Negative	Mild	Mild	Negative	0	0	0	0	0	1	1	1	3	6	3	1	3	0	0	0	0	7
1665	13	Male	Sylhet	Secondary school	Moderate	Yes	Always	Moderate	No	Always	Not at all	Yes	Loss	Yes	No	Positive	Negative	Moderate	Mild	Negative	1	3	3	0	0	1	3	1	1	13	1	1	1	1	1	3	0	8
1674	15	Female	Rajshahi	Secondary school	Moderate	Yes	Always	Moderate	No	Always	Always	No	Unaware	Yes	No	Negative	Negative	None	None	Negative	0	0	0	0	0	0	0	0	0	0	0	0	0	0	0	0	0	0
1680	14	Male	Dhaka	Secondary school	Moderate	Yes	Always	Moderate	Yes	Not at all	Always	Sometime	Unaware	No	Yes	Negative	Negative	Mild	None	Negative	1	1	1	0	0	1	0	0	1	5	0	1	1	0	0	1	0	3
1682	16	Male	Barisal	Secondary school	Moderate	Yes	Always	Moderate	No	Sometime	Always	Sometime	Loss	Yes	No	Positive	Negative	Moderate	Mild	Negative	1	3	1	0	1	1	0	3	1	11	1	0	0	1	3	1	1	7
1684	16	Male	Dhaka	Secondary school	Moderate	Yes	Always	Moderate	No	Always	Not at all	No	No change	Yes	No	Negative	Negative	None	None	Negative	0	1	1	0	0	0	0	0	0	2	0	0	0	0	0	0	0	0
1685	14	Male	Chittagong	Secondary school	Moderate	Yes	Always	Moderate	Yes	Sometime	Always	Yes	Unaware	Yes	No	Positive	Negative	Moderate	Mild	Negative	1	2	3	0	1	1	0	1	1	10	0	2	1	0	2	2	0	7
1697	19	Female	Rangpur	Higher secondary school	Moderate	No	Always	Moderate	No	Always	Not at all	Yes	Loss	No	No	Positive	Negative	Moderate	Mild	Negative	1	1	2	0	1	2	1	1	1	10	3	1	1	0	0	0	0	5
1700	14	Male	Khulna	Secondary school	Moderate	Yes	Always	Bad	No	Always	Always	No	Loss	Yes	Yes	Positive	Negative	Moderate	Mild	Negative	3	2	3	1	0	1	0	0	0	10	0	1	1	2	1	1	0	6
1711	14	Male	Dhaka	Secondary school	Moderate	Yes	Sometime	Moderate	Yes	Always	Sometime	Sometime	Gain	Yes	Yes	Negative	Negative	Mild	None	Negative	1	1	2	0	0	3	1	1	0	9	1	0	2	0	0	0	0	3
1729	14	Male	Dhaka	Secondary school	Moderate	Yes	Always	Moderate	Yes	Always	Not at all	Sometime	Loss	No	No	Positive	Positive	Moderate	Moderate	Positive	1	1	1	1	1	1	1	2	2	11	1	3	0	3	1	1	1	10
1737	17	Male	Chittagong	Secondary school	Moderate	Yes	Always	Moderate	No	Always	Always	Sometime	No change	Yes	No	Positive	Positive	Severe	Moderate	Positive	2	2	1	2	0	2	2	2	2	15	1	2	1	2	1	2	2	11
1747	12	Male	Barisal	Secondary school	Moderate	Yes	Always	Moderate	Yes	Always	Not at all	Yes	Loss	No	No	Negative	Negative	Mild	None	Negative	0	0	0	0	0	2	0	1	3	6	0	1	0	0	1	0	0	2
1748	14	Female	Dhaka	Secondary school	Moderate	Yes	Always	Moderate	No	Always	Sometime	No	Unaware	No	No	Negative	Negative	None	None	Negative	0	0	0	0	0	0	0	0	0	0	0	0	0	0	0	0	0	0
1749	12	Male	Sylhet	Secondary school	Moderate	Yes	Always	Moderate	No	Always	Sometime	No	Loss	Yes	No	Negative	Negative	Mild	None	Negative	1	2	1	0	0	1	0	0	1	6	1	0	0	0	1	0	0	2
1751	17	Male	Dhaka	Secondary school	Moderate	Yes	Always	Moderate	No	Not at all	Not at all	Sometime	Unaware	Yes	No	Negative	Negative	Mild	Mild	Negative	1	0	1	0	1	1	1	0	1	6	1	1	1	1	1	1	1	7
1753	17	Female	Dhaka	Higher secondary school	Moderate	Yes	Always	Moderate	Yes	Always	Not at all	Sometime	Unaware	No	No	Negative	Negative	None	None	Negative	0	0	0	0	2	1	0	0	1	4	0	0	0	0	0	0	0	0
1758	13	Female	Sylhet	Secondary school	Moderate	Yes	Always	Moderate	No	Sometime	Not at all	Yes	Unaware	Yes	No	Negative	Negative	None	None	Negative	0	0	0	0	0	0	0	1	0	1	1	0	1	0	0	0	0	2
1765	19	Female	Rangpur	Higher secondary school	Moderate	Yes	Always	Moderate	Yes	Sometime	Not at all	Sometime	No change	Yes	No	Negative	Negative	None	None	Negative	0	1	0	0	0	0	0	0	0	1	0	0	0	0	0	0	0	0
1768	14	Male	Rajshahi	Secondary school	Moderate	Yes	Always	Bad	Yes	Always	Always	No	Gain	Yes	Yes	Positive	Positive	Moderate	Moderate	Positive	1	2	1	1	2	1	1	1	1	11	2	2	1	1	1	2	2	11
1777	13	Male	Sylhet	Secondary school	Moderate	Yes	Always	Moderate	Yes	Sometime	Always	Yes	No change	Yes	Yes	Negative	Negative	Mild	None	Negative	0	2	0	0	0	1	0	1	1	5	1	1	0	0	1	1	0	4
1778	16	Male	Rangpur	Secondary school	Moderate	Yes	Sometime	Moderate	No	Always	Always	No	No change	No	No	Negative	Negative	Mild	None	Negative	1	1	1	0	2	0	2	1	0	8	1	1	0	2	0	0	0	4
1792	14	Female	Barisal	Secondary school	Moderate	Yes	Always	Moderate	No	Sometime	Not at all	No	Loss	Yes	No	Negative	Negative	None	None	Negative	0	0	0	0	0	0	0	0	0	0	0	0	0	0	0	0	0	0
1797	15	Female	Rangpur	Secondary school	Moderate	No	Sometime	Bad	Yes	Not at all	Sometime	No	Unaware	Yes	No	Negative	Negative	None	None	Negative	0	0	0	0	0	0	0	0	0	0	0	0	0	0	0	0	0	0
1799	18	Male	Dhaka	Higher secondary school	Moderate	Yes	Always	Good	No	Always	Not at all	Sometime	Loss	Yes	Yes	Negative	Negative	Mild	Mild	Negative	1	2	1	0	1	1	0	2	0	8	2	1	0	0	2	0	0	5
1819	13	Male	Barisal	Secondary school	Moderate	Yes	Always	Bad	No	Always	Not at all	No	Unaware	Yes	No	Positive	Positive	Severe	Moderate	Positive	1	2	3	2	3	3	1	2	2	19	0	2	2	3	3	3	0	13
1844	12	Female	Sylhet	Secondary school	Moderate	Yes	Always	Bad	No	Sometime	Always	Yes	No change	No	No	Negative	Positive	Mild	Moderate	Negative	1	2	0	0	0	3	0	3	0	9	3	2	2	0	0	3	0	10
1857	17	Female	Rajshahi	Secondary school	Moderate	No	Sometime	Moderate	Yes	Sometime	Not at all	No	No change	No	Yes	Negative	Negative	None	None	Negative	1	1	1	0	0	0	0	1	0	4	1	1	0	0	0	0	0	2
1875	14	Male	Dhaka	Secondary school	Moderate	Yes	Always	Good	No	Sometime	Sometime	Sometime	Unaware	Yes	No	Negative	Negative	None	None	Negative	1	0	0	0	0	0	0	0	0	1	0	0	0	0	0	0	0	0
1877	14	Male	Dhaka	Secondary school	Moderate	Yes	Sometime	Moderate	No	Sometime	Always	Yes	Unaware	Yes	No	Negative	Negative	None	None	Negative	1	1	0	0	0	1	0	0	1	4	2	1	0	0	0	0	1	4
1887	12	Male	Dhaka	Secondary school	Moderate	Yes	Always	Moderate	Yes	Always	Sometime	Yes	Gain	Yes	No	Negative	Negative	Mild	None	Negative	1	1	1	0	1	0	1	1	2	8	0	1	1	0	1	1	0	4
1894	15	Male	Dhaka	Secondary school	Moderate	Yes	Sometime	Bad	No	Sometime	Sometime	No	Unaware	No	No	Negative	Negative	Mild	None	Negative	1	1	1	1	1	0	0	1	1	7	0	0	0	1	1	0	0	2
1908	17	Female	Chittagong	Secondary school	Moderate	No	Sometime	Moderate	No	Always	Not at all	Yes	Gain	No	No	Negative	Negative	Mild	None	Negative	1	1	1	0	1	0	0	1	1	6	1	1	1	0	0	0	0	3
1916	15	Male	Khulna	Secondary school	Moderate	Yes	Sometime	Bad	No	Sometime	Always	No	Unaware	Yes	Yes	Negative	Negative	Mild	Mild	Negative	1	1	0	0	0	0	0	3	1	6	0	1	1	1	3	0	0	6
1929	13	Male	Dhaka	Secondary school	Moderate	Yes	Always	Moderate	Yes	Always	Sometime	No	Unaware	Yes	No	Negative	Negative	Mild	None	Negative	1	1	1	0	0	1	1	3	1	9	0	0	0	2	1	0	0	3
1931	14	Male	Barisal	Secondary school	Moderate	Yes	Always	Bad	Yes	Always	Not at all	Yes	No change	Yes	No	Negative	Negative	Mild	None	Negative	2	0	0	0	0	1	0	3	1	7	0	0	1	0	0	0	0	1
1936	12	Male	Dhaka	Secondary school	Moderate	Yes	Sometime	Bad	Yes	Not at all	Sometime	Yes	Unaware	Yes	No	Negative	Negative	None	None	Negative	0	0	0	0	0	0	0	0	0	0	0	0	0	0	0	0	0	0
1938	13	Male	Sylhet	Secondary school	Moderate	Yes	Always	Good	No	Always	Always	Sometime	Unaware	No	No	Negative	Negative	None	None	Negative	0	1	0	0	0	0	0	1	0	2	0	0	0	0	3	0	0	3
1959	16	Male	Dhaka	Secondary school	Moderate	Yes	Always	Moderate	No	Sometime	Always	Yes	Loss	No	No	Negative	Negative	Mild	None	Negative	1	1	1	0	0	0	1	1	1	6	0	1	1	0	0	0	0	2
1990	11	Female	Sylhet	Secondary school	Moderate	Yes	Always	Moderate	Yes	Always	Not at all	No	Unaware	No	No	Negative	Negative	None	Mild	Negative	0	0	0	0	0	1	0	0	1	2	2	1	1	0	1	0	0	5
1992	11	Female	Sylhet	Secondary school	Moderate	Yes	Always	Moderate	Yes	Always	Not at all	Yes	Unaware	Yes	No	Negative	Negative	None	Mild	Negative	0	0	0	0	0	0	0	0	0	0	2	1	1	0	1	0	0	5
1999	17	Male	Rangpur	Higher secondary school	Moderate	Yes	Not at all	Moderate	No	Always	Always	Sometime	Loss	No	No	Negative	Negative	Mild	Mild	Negative	2	1	1	1	0	1	1	1	1	9	2	1	0	2	1	0	0	6
2010	14	Female	Rangpur	Secondary school	Moderate	No	Always	Moderate	Yes	Always	Always	No	Unaware	No	No	Negative	Negative	Mild	None	Negative	3	0	2	0	0	0	2	2	0	9	0	0	0	2	1	0	1	4
2011	16	Female	Rajshahi	Secondary school	Moderate	No	Always	Moderate	No	Always	Sometime	Sometime	Unaware	No	No	Positive	Negative	Severe	Mild	Negative	3	3	3	0	0	2	3	0	3	17	0	1	1	3	1	1	1	8
2013	12	Female	Rajshahi	Secondary school	Moderate	Yes	Always	Bad	No	Sometime	Sometime	No	No change	Yes	No	Negative	Negative	None	None	Negative	0	0	0	0	0	0	0	0	0	0	0	0	0	0	0	0	0	0
2025	12	Female	Sylhet	Secondary school	Moderate	Yes	Always	Moderate	Yes	Sometime	Sometime	Sometime	Gain	No	No	Negative	Negative	None	None	Negative	0	0	0	1	0	0	0	1	1	3	0	0	0	0	0	1	0	1
2036	16	Female	Chittagong	Secondary school	Moderate	Yes	Always	Moderate	No	Always	Sometime	No	Loss	Yes	No	Positive	Positive	Severe	Severe	Positive	2	2	2	2	2	3	2	1	3	19	3	3	2	2	2	1	2	15
2044	16	Female	Sylhet	Secondary school	Moderate	Yes	Always	Bad	Yes	Always	Not at all	Yes	Unaware	Yes	No	Negative	Negative	Mild	Mild	Negative	1	1	0	0	1	1	0	1	1	6	1	1	1	0	1	0	1	5
2048	16	Female	Barisal	Secondary school	Moderate	No	Always	Moderate	No	Always	Not at all	No	Gain	Yes	No	Negative	Negative	Mild	None	Negative	0	1	0	0	0	1	0	2	3	7	0	0	1	0	1	0	0	2
2051	13	Female	Dhaka	Secondary school	Moderate	Yes	Sometime	Moderate	No	Always	Always	Yes	Loss	No	Yes	Positive	Positive	Severe	Moderate	Positive	3	1	1	1	1	3	1	3	1	15	1	3	3	0	3	3	0	13
2054	14	Female	Dhaka	Secondary school	Moderate	Yes	Always	Good	No	Always	Not at all	Yes	Unaware	No	No	Positive	Negative	Moderate	Mild	Negative	1	0	1	2	2	1	1	2	2	12	2	1	1	1	1	0	0	6
2059	14	Male	Khulna	Secondary school	Moderate	Yes	Always	Moderate	No	Sometime	Always	Sometime	Unaware	Yes	No	Negative	Negative	None	None	Negative	0	0	0	0	0	1	1	1	0	3	1	2	0	0	1	0	0	4
2076	17	Male	Chittagong	Secondary school	Moderate	Yes	Always	Moderate	Yes	Always	Sometime	No	Gain	Yes	No	Negative	Negative	Mild	None	Negative	1	1	2	0	0	0	2	1	1	8	1	0	0	0	0	0	0	1
2093	14	Male	Dhaka	Secondary school	Moderate	Yes	Always	Moderate	Yes	Sometime	Sometime	Sometime	Unaware	Yes	No	Negative	Negative	Mild	Mild	Negative	1	1	1	1	0	1	0	1	1	7	1	1	1	0	1	1	0	5
2098	16	Female	Rajshahi	Secondary school	Moderate	Yes	Always	Good	No	Always	Not at all	Yes	Gain	No	No	Positive	Negative	Moderate	None	Negative	0	0	1	0	0	3	3	3	2	12	0	0	0	0	1	0	0	1
2099	14	Female	Khulna	Secondary school	Moderate	No	Always	Bad	Yes	Always	Always	Sometime	Unaware	No	No	Negative	Negative	Mild	None	Negative	3	2	1	0	0	0	0	1	2	9	0	0	0	0	0	0	0	0
2115	13	Female	Rajshahi	Secondary school	Moderate	Yes	Always	Moderate	Yes	Sometime	Sometime	No	Unaware	No	No	Negative	Negative	None	None	Negative	1	0	0	0	0	1	0	0	1	3	0	0	0	0	0	0	0	0
2123	13	Male	Khulna	Secondary school	Moderate	No	Always	Moderate	No	Sometime	Not at all	Yes	Unaware	Yes	No	Positive	Positive	Moderate	Moderate	Positive	1	0	1	3	0	2	1	1	3	12	3	3	0	3	0	0	3	12
2142	12	Male	Barisal	Secondary school	Moderate	Yes	Always	Bad	Yes	Always	Not at all	Sometime	Unaware	Yes	No	Positive	Positive	Severe	Moderate	Positive	1	1	2	1	1	2	3	2	3	16	2	2	1	2	2	1	0	10
2154	15	Male	Sylhet	Secondary school	Moderate	Yes	Always	Bad	No	Always	Not at all	No	Loss	Yes	No	Negative	Negative	None	None	Negative	1	0	0	0	0	0	0	0	0	1	0	0	0	0	1	0	0	1
2155	13	Male	Sylhet	Secondary school	Moderate	Yes	Always	Moderate	No	Sometime	Sometime	Yes	No change	Yes	No	Negative	Negative	None	None	Negative	0	0	0	0	0	0	0	0	0	0	0	0	0	0	0	0	0	0
2156	13	Male	Sylhet	Secondary school	Moderate	Yes	Always	Moderate	Yes	Sometime	Sometime	Sometime	No change	Yes	No	Negative	Negative	None	None	Negative	0	0	0	0	0	0	0	0	0	0	0	0	0	0	0	0	0	0
2174	16	Male	Dhaka	Secondary school	Moderate	Yes	Always	Moderate	No	Always	Always	Sometime	No change	Yes	No	Negative	Negative	None	None	Negative	1	1	0	0	0	0	0	1	0	3	0	0	0	0	0	0	0	0
2176	12	Male	Dhaka	Secondary school	Moderate	Yes	Sometime	Bad	Yes	Always	Not at all	Yes	Loss	Yes	No	Positive	Negative	Severe	Mild	Negative	3	0	2	2	2	1	2	2	1	15	2	1	1	1	1	0	0	6
2178	19	Female	Rangpur	Higher secondary school	Moderate	Yes	Not at all	Moderate	Yes	Always	Always	Sometime	Loss	No	No	Positive	Negative	Extremely severe	Mild	Negative	3	3	1	1	2	3	1	3	3	20	0	3	1	0	1	0	0	5
2187	18	Male	Rangpur	Higher secondary school	Moderate	Yes	Always	Moderate	Yes	Always	Not at all	Sometime	Loss	Yes	No	Negative	Negative	None	None	Negative	0	0	0	0	0	0	0	0	0	0	0	0	0	0	0	0	0	0
2188	14	Male	Sylhet	Secondary school	Moderate	Yes	Always	Bad	No	Always	Not at all	Sometime	No change	Yes	No	Negative	Negative	Mild	None	Negative	1	1	1	0	1	1	0	3	1	9	1	0	0	0	1	0	0	2
2194	17	Female	Chittagong	Higher secondary school	Moderate	No	Sometime	Bad	No	Always	Not at all	Sometime	Loss	No	No	Positive	Negative	Moderate	Mild	Negative	1	1	2	0	0	2	0	3	2	11	2	1	0	1	3	0	0	7
2195	14	Male	Sylhet	Secondary school	Moderate	Yes	Always	Moderate	Yes	Always	Sometime	Sometime	Loss	Yes	No	Negative	Negative	None	None	Negative	1	1	0	0	0	0	0	1	1	4	0	0	0	0	1	0	0	1
2198	12	Male	Sylhet	Secondary school	Moderate	Yes	Always	Good	No	Sometime	Always	Sometime	Loss	No	No	Negative	Negative	Mild	None	Negative	1	1	0	0	1	1	1	1	1	7	0	0	0	0	0	0	0	0
2211	16	Male	Sylhet	Secondary school	Moderate	Yes	Always	Moderate	No	Not at all	Always	Yes	Unaware	Yes	No	Negative	Negative	None	None	Negative	0	0	0	0	0	0	0	1	0	1	0	0	0	0	0	0	0	0
2225	18	Female	Rangpur	Higher secondary school	Moderate	Yes	Always	Moderate	No	Sometime	Sometime	Yes	No change	Yes	No	Negative	Negative	None	None	Negative	0	0	0	0	0	0	0	0	0	0	0	0	0	0	0	0	0	0
2239	13	Male	Dhaka	Secondary school	Moderate	No	Always	Moderate	Yes	Sometime	Always	Sometime	Unaware	No	No	Negative	Negative	None	None	Negative	0	0	0	0	0	0	0	0	0	0	0	0	0	0	0	0	0	0
2244	17	Female	Rajshahi	Secondary school	Moderate	Yes	Not at all	Moderate	Yes	Not at all	Always	No	Unaware	Yes	No	Negative	Positive	Mild	Moderate	Negative	0	1	1	0	0	1	0	3	0	6	3	1	1	1	1	1	2	10
2246	13	Female	Chittagong	Secondary school	Moderate	Yes	Sometime	Moderate	Yes	Sometime	Not at all	Sometime	No change	No	No	Negative	Negative	None	None	Negative	1	1	0	0	0	1	0	0	1	4	1	1	0	1	1	0	0	4
2247	15	Female	Chittagong	Secondary school	Moderate	Yes	Sometime	Moderate	Yes	Always	Not at all	Sometime	Unaware	Yes	No	Negative	Negative	None	Mild	Negative	1	0	1	0	0	1	0	0	1	4	1	1	1	1	1	0	0	5
2252	15	Male	Barisal	Secondary school	Moderate	Yes	Always	Moderate	No	Sometime	Sometime	No	No change	No	No	Positive	Negative	Moderate	None	Negative	1	2	3	1	0	0	0	1	2	10	0	0	2	0	1	0	0	3
2259	16	Male	Sylhet	Secondary school	Moderate	No	Always	Bad	Yes	Always	Sometime	No	Unaware	No	No	Negative	Negative	Mild	None	Negative	2	2	2	0	0	0	0	2	0	8	0	0	0	0	0	0	0	0
2270	17	Female	Rajshahi	Secondary school	Moderate	No	Always	Moderate	Yes	Sometime	Sometime	No	Unaware	No	No	Negative	Negative	None	None	Negative	1	1	1	0	0	0	0	0	0	3	0	0	0	0	0	0	0	0
2286	12	Male	Barisal	Secondary school	Moderate	Yes	Always	Moderate	No	Always	Sometime	Yes	Unaware	Yes	No	Negative	Negative	None	None	Negative	0	0	0	0	0	0	0	0	0	0	0	0	0	0	0	0	0	0
2320	11	Female	Sylhet	Secondary school	Moderate	Yes	Always	Good	Yes	Not at all	Sometime	Sometime	Unaware	Yes	No	Negative	Negative	None	None	Negative	0	0	0	0	0	0	0	0	0	0	0	0	0	0	0	0	0	0
2344	15	Male	Dhaka	Secondary school	Moderate	Yes	Sometime	Bad	Yes	Always	Always	No	No change	Yes	No	Positive	Negative	Moderate	Mild	Negative	1	2	2	0	1	1	1	1	1	10	3	1	0	1	1	1	0	7
2358	16	Male	Chittagong	Secondary school	Moderate	Yes	Sometime	Bad	Yes	Always	Always	Yes	Loss	Yes	No	Positive	Negative	Moderate	Mild	Negative	2	2	1	1	1	1	1	2	1	12	1	2	1	0	2	1	0	7
2364	13	Female	Sylhet	Secondary school	Moderate	Yes	Always	Moderate	No	Not at all	Always	Yes	Loss	No	No	Negative	Negative	Mild	None	Negative	0	1	0	0	1	3	0	2	0	7	2	1	0	0	1	0	0	4
2377	16	Female	Dhaka	Higher secondary school	Moderate	Yes	Always	Moderate	No	Always	Not at all	Yes	Loss	Yes	No	Positive	Negative	Moderate	Mild	Negative	1	0	2	0	1	1	2	2	1	10	1	0	0	2	2	0	1	6
2385	16	Female	Rajshahi	Secondary school	Moderate	No	Always	Moderate	Yes	Sometime	Sometime	Yes	No change	No	No	Negative	Negative	Mild	Mild	Negative	1	1	1	0	1	1	1	1	1	8	1	1	0	1	1	1	0	5
2413	14	Male	Dhaka	Secondary school	Moderate	Yes	Always	Moderate	No	Sometime	Not at all	Sometime	No change	Yes	No	Negative	Negative	Mild	None	Negative	1	1	1	0	0	1	1	1	1	7	1	0	0	1	0	1	0	3
2418	14	Male	Sylhet	Secondary school	Moderate	Yes	Sometime	Bad	Yes	Always	Not at all	No	Loss	No	No	Positive	Positive	Extremely severe	Moderate	Positive	3	3	3	0	1	3	2	3	3	21	1	3	2	1	3	0	1	11
2447	16	Male	Chittagong	Secondary school	Moderate	Yes	Always	Moderate	Yes	Not at all	Not at all	No	Unaware	Yes	No	Negative	Negative	None	None	Negative	0	0	0	0	0	1	0	1	1	3	0	1	0	0	1	0	0	2
2450	16	Female	Rajshahi	Secondary school	Moderate	Yes	Always	Moderate	No	Always	Always	Sometime	Loss	No	No	Positive	Negative	Severe	Mild	Negative	1	3	3	1	1	1	1	3	1	15	3	1	1	1	3	0	0	9
2466	16	Female	Sylhet	Secondary school	Moderate	No	Always	Good	No	Always	Not at all	Yes	Gain	Yes	No	Negative	Negative	None	None	Negative	1	1	0	0	0	0	1	0	0	3	0	0	0	0	1	0	0	1
2467	13	Male	Barisal	Secondary school	Moderate	Yes	Always	Good	No	Always	Always	Yes	Unaware	Yes	No	Negative	Negative	None	None	Negative	0	0	0	0	0	0	0	0	0	0	3	0	0	0	0	0	0	3
2468	13	Male	Barisal	Secondary school	Moderate	Yes	Always	Bad	Yes	Always	Sometime	No	Gain	Yes	No	Negative	Negative	None	None	Negative	1	1	1	0	0	1	0	0	0	4	0	0	0	0	0	0	0	0
2474	16	Male	Dhaka	Secondary school	Moderate	No	Always	Good	No	Always	Sometime	Yes	Unaware	Yes	No	Positive	Positive	Severe	Moderate	Positive	3	0	3	1	2	0	3	1	3	16	3	3	1	1	3	1	2	14
2485	15	Female	Sylhet	Secondary school	Moderate	Yes	Always	Bad	No	Always	Not at all	Sometime	Unaware	Yes	No	Negative	Negative	Mild	None	Negative	0	0	2	0	0	0	1	1	1	5	0	0	0	0	1	0	0	1
2504	17	Female	Barisal	Secondary school	Moderate	Yes	Always	Moderate	Yes	Always	Not at all	Sometime	No change	Yes	No	Positive	Negative	Severe	Mild	Negative	3	1	1	0	1	2	3	3	3	17	3	2	1	0	1	1	0	8
2513	14	Male	Dhaka	Secondary school	Moderate	Yes	Always	Good	No	Always	Sometime	Sometime	Unaware	Yes	No	Negative	Negative	Mild	Mild	Negative	1	3	0	0	0	0	0	1	0	5	2	1	1	0	1	0	0	5
2516	16	Male	Dhaka	Secondary school	Moderate	Yes	Always	Moderate	No	Always	Sometime	Yes	Loss	Yes	No	Negative	Negative	None	None	Negative	1	0	1	0	0	0	0	0	0	2	0	0	0	0	0	0	0	0
2556	12	Female	Rajshahi	Secondary school	Moderate	Yes	Always	Bad	No	Always	Sometime	Yes	No change	Yes	No	Negative	Negative	None	None	Negative	0	0	0	0	0	0	0	0	0	0	0	0	0	0	0	0	0	0
2580	17	Female	Chittagong	Higher secondary school	Moderate	Yes	Always	Moderate	Yes	Sometime	Not at all	No	Gain	No	No	Negative	Negative	Mild	Mild	Negative	1	1	1	0	0	1	1	1	1	7	1	1	1	1	1	1	0	6
2583	15	Male	Dhaka	Secondary school	Moderate	Yes	Sometime	Moderate	No	Sometime	Sometime	Sometime	No change	Yes	Yes	Negative	Negative	None	None	Negative	0	1	0	0	0	0	0	0	0	1	0	0	0	0	0	0	0	0
2591	14	Female	Sylhet	Secondary school	Moderate	Yes	Always	Moderate	No	Sometime	Always	Sometime	No change	No	No	Negative	Negative	None	Mild	Negative	0	0	1	0	0	2	0	1	0	4	0	2	1	0	1	1	0	5
2606	14	Male	Sylhet	Secondary school	Moderate	Yes	Always	Moderate	Yes	Not at all	Always	No	No change	Yes	No	Negative	Negative	None	None	Negative	0	0	0	0	0	0	0	0	0	0	0	0	1	0	0	0	0	1
2607	13	Male	Dhaka	Secondary school	Moderate	Yes	Always	Good	Yes	Not at all	Always	Sometime	Gain	Yes	No	Negative	Negative	Mild	None	Negative	1	1	1	0	0	2	0	1	0	6	0	1	0	0	2	0	0	3
2610	16	Male	Dhaka	Secondary school	Moderate	No	Always	Bad	No	Always	Always	Sometime	Unaware	Yes	No	Positive	Negative	Severe	Mild	Negative	3	2	2	1	0	2	2	1	2	15	1	1	1	1	1	1	1	7
2613	15	Male	Sylhet	Secondary school	Moderate	No	Always	Moderate	No	Sometime	Always	No	No change	No	No	Positive	Negative	Moderate	None	Negative	2	1	1	0	1	1	2	2	1	11	1	1	1	0	1	0	0	4
2630	11	Male	Sylhet	Secondary school	Moderate	Yes	Always	Good	Yes	Always	Not at all	No	Loss	No	No	Negative	Negative	None	None	Negative	0	0	0	0	3	0	0	0	0	3	0	0	0	0	0	0	0	0
2653	16	Female	Chittagong	Higher secondary school	Moderate	Yes	Sometime	Moderate	No	Always	Not at all	Yes	No change	No	Yes	Positive	Positive	Extremely severe	Severe	Positive	3	3	3	0	3	3	3	3	3	24	3	3	2	3	3	1	3	18
2659	12	Male	Sylhet	Secondary school	Moderate	Yes	Always	Moderate	Yes	Always	Not at all	No	No change	Yes	Yes	Negative	Negative	None	None	Negative	0	1	0	0	0	0	1	0	0	2	0	0	0	0	0	0	0	0
2675	16	Male	Dhaka	Secondary school	Moderate	Yes	Sometime	Moderate	No	Sometime	Always	No	Unaware	No	No	Negative	Negative	None	None	Negative	1	0	1	1	0	1	0	0	0	4	1	0	0	0	0	0	0	1
2684	12	Male	Dhaka	Secondary school	Moderate	Yes	Always	Moderate	Yes	Sometime	Sometime	Sometime	No change	Yes	No	Negative	Negative	None	None	Negative	0	1	1	0	0	0	0	0	0	2	0	0	0	0	0	0	0	0
2700	16	Male	Khulna	Secondary school	Moderate	Yes	Not at all	Moderate	No	Always	Always	Yes	Unaware	Yes	No	Negative	Negative	None	None	Negative	0	0	0	0	0	0	0	0	1	1	3	0	0	0	0	0	0	3
2708	17	Male	Dhaka	Secondary school	Moderate	Yes	Always	Moderate	Yes	Always	Sometime	Sometime	Unaware	Yes	No	Negative	Negative	None	None	Negative	1	1	1	0	0	0	1	0	0	4	0	0	0	0	0	0	0	0
2715	15	Male	Rajshahi	Secondary school	Moderate	Yes	Sometime	Moderate	No	Sometime	Sometime	Yes	Loss	Yes	No	Negative	Negative	Mild	None	Negative	1	1	0	0	2	1	1	1	1	8	1	0	0	0	0	0	0	1
2717	11	Male	Chittagong	Secondary school	Moderate	Yes	Always	Bad	No	Sometime	Sometime	Yes	Unaware	Yes	No	Positive	Positive	Severe	Severe	Positive	3	0	3	1	1	3	2	3	3	19	3	1	1	3	3	3	1	15
2755	15	Male	Dhaka	Secondary school	Moderate	No	Sometime	Moderate	No	Always	Always	No	Unaware	No	No	Negative	Negative	None	Mild	Negative	0	0	0	0	0	0	0	3	0	3	0	0	3	0	3	0	3	9
2760	18	Male	Khulna	Higher secondary school	Moderate	Yes	Sometime	Moderate	Yes	Sometime	Not at all	Sometime	Unaware	No	No	Negative	Negative	None	None	Negative	1	1	0	0	0	0	0	0	0	2	1	0	0	0	0	0	0	1
2775	13	Male	Dhaka	Secondary school	Moderate	Yes	Always	Moderate	No	Always	Sometime	Yes	Unaware	Yes	No	Negative	Negative	None	None	Negative	1	0	0	1	0	1	0	1	0	4	0	0	0	0	1	0	0	1
2786	14	Male	Chittagong	Secondary school	Moderate	Yes	Sometime	Good	Yes	Always	Sometime	No	Unaware	Yes	No	Negative	Negative	None	None	Negative	0	0	0	0	0	0	0	0	0	0	0	0	0	0	0	0	0	0
2794	12	Female	Sylhet	Secondary school	Moderate	Yes	Sometime	Good	No	Sometime	Always	Sometime	Unaware	Yes	No	Negative	Negative	None	None	Negative	0	0	0	0	0	0	0	0	0	0	0	0	0	0	0	0	0	0
2795	12	Female	Sylhet	Secondary school	Moderate	Yes	Sometime	Good	No	Sometime	Always	Sometime	Unaware	Yes	No	Negative	Negative	None	None	Negative	0	0	0	0	0	0	0	0	0	0	0	0	0	0	0	0	0	0
2796	12	Female	Sylhet	Secondary school	Moderate	Yes	Sometime	Good	Yes	Sometime	Always	Sometime	Unaware	Yes	No	Negative	Negative	None	None	Negative	0	0	0	0	0	0	0	0	0	0	0	0	0	0	0	0	0	0
2824	16	Female	Sylhet	Secondary school	Moderate	Yes	Always	Bad	No	Always	Sometime	Yes	Gain	No	No	Positive	Positive	Extremely severe	Severe	Positive	3	0	2	0	3	3	3	3	3	20	3	3	3	2	3	3	0	17
2844	12	Male	Dhaka	Secondary school	Moderate	No	Sometime	Moderate	Yes	Sometime	Not at all	No	Gain	Yes	No	Positive	Negative	Moderate	None	Negative	3	1	1	3	0	1	0	1	1	11	1	0	0	0	1	0	0	2
2880	18	Male	Rangpur	Higher secondary school	Moderate	No	Sometime	Bad	Yes	Sometime	Always	No	Loss	Yes	Yes	Positive	Negative	Moderate	Mild	Negative	1	1	1	0	0	3	2	2	3	13	3	2	1	1	1	1	0	9
2883	17	Female	Khulna	Higher secondary school	Moderate	Yes	Always	Moderate	Yes	Sometime	Sometime	No	Unaware	No	No	Negative	Negative	None	None	Negative	0	0	0	0	0	0	0	0	0	0	0	0	0	0	0	0	0	0
2894	15	Female	Sylhet	Secondary school	Moderate	Yes	Always	Moderate	No	Always	Always	Yes	Gain	No	Yes	Negative	Negative	Mild	None	Negative	0	1	1	0	0	1	1	0	1	5	0	0	0	0	1	0	0	1
2900	16	Male	Sylhet	Secondary school	Moderate	Yes	Always	Moderate	Yes	Always	Not at all	No	Loss	No	No	Negative	Negative	None	None	Negative	0	0	1	0	0	0	1	1	0	3	0	1	0	0	0	0	0	1
2909	13	Female	Rajshahi	Secondary school	Moderate	Yes	Sometime	Moderate	No	Always	Always	Sometime	No change	No	No	Positive	Positive	Moderate	Moderate	Positive	2	1	1	0	0	1	1	2	2	10	3	3	2	0	2	1	0	11
2921	14	Female	Sylhet	Secondary school	Moderate	Yes	Always	Moderate	Yes	Sometime	Not at all	Sometime	Unaware	Yes	Yes	Negative	Negative	Mild	None	Negative	1	1	1	0	0	1	1	1	1	7	0	1	1	0	1	0	0	3
2931	17	Female	Barisal	Secondary school	Moderate	No	Always	Bad	No	Always	Sometime	Sometime	Gain	No	No	Negative	Negative	Mild	Mild	Negative	0	0	0	0	1	2	1	1	1	6	2	0	2	1	0	0	0	5
2947	17	Female	Dhaka	Higher secondary school	Moderate	Yes	Not at all	Bad	Yes	Always	Always	Sometime	Unaware	No	Yes	Positive	Positive	Moderate	Moderate	Positive	3	2	1	0	1	3	1	0	3	14	3	1	1	3	0	1	3	12
2970	14	Male	Barisal	Secondary school	Moderate	Yes	Always	Moderate	Yes	Sometime	Always	Sometime	Loss	Yes	No	Negative	Negative	None	None	Negative	0	0	0	0	0	1	0	0	0	1	3	0	0	0	1	0	0	4
2978	15	Male	Dhaka	Secondary school	Moderate	Yes	Always	Bad	Yes	Always	Always	No	Loss	No	No	Positive	Positive	Moderate	Moderate	Positive	1	3	1	0	0	2	1	1	2	11	3	1	2	3	1	0	0	10
3001	17	Male	Sylhet	Secondary school	Moderate	Yes	Always	Moderate	Yes	Sometime	Not at all	No	Unaware	Yes	No	Positive	Positive	Moderate	Moderate	Positive	2	1	2	2	1	2	1	1	1	13	3	3	2	1	3	1	0	13
3002	14	Male	Dhaka	Secondary school	Moderate	Yes	Always	Good	Yes	Not at all	Always	Yes	Unaware	Yes	No	Negative	Negative	None	None	Negative	0	1	0	0	0	2	0	0	0	3	1	0	0	0	0	0	0	1
3005	16	Male	Dhaka	Secondary school	Moderate	Yes	Always	Moderate	Yes	Sometime	Sometime	No	No change	No	No	Positive	Positive	Moderate	Moderate	Positive	2	0	3	0	1	3	3	0	1	13	3	2	3	1	0	2	3	14
3009	15	Male	Sylhet	Secondary school	Moderate	Yes	Always	Moderate	Yes	Always	Sometime	Yes	Loss	No	No	Negative	Negative	Mild	None	Negative	3	1	1	0	0	0	0	2	1	8	0	1	0	1	0	0	0	2
3022	13	Male	Barisal	Secondary school	Moderate	Yes	Always	Moderate	Yes	Always	Sometime	Sometime	No change	No	Yes	Negative	Negative	Mild	None	Negative	1	1	0	0	0	1	1	1	1	6	1	0	0	0	1	0	0	2
3032	13	Female	Sylhet	Secondary school	Moderate	Yes	Always	Bad	Yes	Always	Not at all	Sometime	Unaware	No	No	Negative	Negative	Mild	None	Negative	1	1	1	1	0	1	0	0	1	6	0	1	3	0	0	0	0	4
3034	15	Female	Chittagong	Secondary school	Moderate	Yes	Always	Moderate	No	Sometime	Always	Sometime	Unaware	Yes	No	Positive	Negative	Moderate	None	Negative	1	1	2	1	1	1	1	1	1	10	0	1	0	0	0	0	0	1
3042	15	Female	Sylhet	Secondary school	Moderate	Yes	Sometime	Moderate	No	Always	Sometime	No	No change	No	No	Negative	Negative	Mild	Mild	Negative	0	2	1	0	0	3	0	0	1	7	0	3	0	3	0	0	0	6
3065	13	Male	Dhaka	Secondary school	Moderate	Yes	Always	Moderate	Yes	Sometime	Always	Sometime	Gain	Yes	Yes	Negative	Negative	None	None	Negative	0	0	0	0	0	0	0	1	1	2	0	0	0	0	0	0	0	0
3066	14	Male	Dhaka	Secondary school	Moderate	Yes	Always	Moderate	Yes	Not at all	Always	Yes	No change	Yes	No	Negative	Negative	Mild	None	Negative	1	1	1	2	0	0	1	0	0	6	1	1	0	0	0	0	0	2
3069	15	Male	Dhaka	Secondary school	Moderate	Yes	Not at all	Moderate	Yes	Not at all	Sometime	No	No change	Yes	No	Negative	Negative	None	None	Negative	1	1	0	0	0	0	0	0	0	2	0	1	1	0	0	0	0	2
3074	16	Female	Rajshahi	Secondary school	Moderate	Yes	Always	Moderate	Yes	Always	Not at all	Sometime	No change	Yes	No	Negative	Negative	None	None	Negative	0	0	1	0	0	0	0	0	0	1	0	0	0	0	0	0	0	0
3082	11	Male	Khulna	Secondary school	Moderate	Yes	Sometime	Bad	Yes	Sometime	Sometime	No	Unaware	No	No	Negative	Negative	Mild	None	Negative	0	0	1	0	0	1	1	1	1	5	1	1	0	0	1	0	0	3
3094	14	Male	Sylhet	Secondary school	Moderate	Yes	Always	Good	Yes	Always	Always	Sometime	Loss	Yes	No	Negative	Negative	None	None	Negative	1	1	0	0	2	0	0	0	0	4	0	0	0	0	0	0	0	0
3103	14	Male	Barisal	Secondary school	Moderate	No	Sometime	Moderate	Yes	Sometime	Sometime	Sometime	Unaware	Yes	Yes	Positive	Positive	Extremely severe	Severe	Positive	3	3	3	3	3	3	3	3	3	27	1	3	3	3	3	3	3	19
3104	15	Female	Rajshahi	Secondary school	Moderate	Yes	Always	Moderate	No	Always	Not at all	Yes	Unaware	No	No	Positive	Positive	Severe	Moderate	Positive	1	3	1	0	0	3	3	3	3	17	2	0	3	3	3	0	0	11
3112	13	Female	Sylhet	Secondary school	Moderate	No	Sometime	Moderate	No	Always	Always	Sometime	Unaware	Yes	No	Negative	Negative	Mild	None	Negative	0	0	0	0	0	1	0	3	1	5	0	1	0	0	2	0	0	3
3123	13	Male	Rajshahi	Secondary school	Moderate	Yes	Always	Moderate	Yes	Sometime	Sometime	Yes	Loss	Yes	Yes	Negative	Negative	None	None	Negative	0	0	0	0	0	1	0	0	0	1	0	1	1	0	0	1	1	4
3127	12	Male	Sylhet	Secondary school	Moderate	No	Sometime	Moderate	No	Always	Always	Yes	Gain	No	No	Positive	Positive	Moderate	Moderate	Positive	0	3	0	0	0	3	0	3	3	12	0	1	3	0	3	3	0	10
3132	16	Female	Rangpur	Secondary school	Moderate	Yes	Sometime	Bad	No	Always	Always	Sometime	Unaware	Yes	No	Negative	Negative	None	None	Negative	0	0	0	0	0	0	0	0	0	0	1	0	0	0	0	0	0	1
3136	17	Male	Dhaka	Secondary school	Moderate	Yes	Not at all	Moderate	No	Always	Sometime	Yes	Loss	No	Yes	Negative	Negative	Mild	Mild	Negative	2	2	1	0	0	1	0	1	0	7	1	2	1	0	0	1	0	5
3143	15	Male	Khulna	Secondary school	Moderate	Yes	Always	Good	Yes	Sometime	Sometime	No	No change	Yes	No	Negative	Negative	None	None	Negative	0	0	0	0	0	0	0	0	0	0	0	0	0	0	0	0	0	0
3146	17	Male	Chittagong	Higher secondary school	Moderate	Yes	Sometime	Moderate	No	Always	Always	Sometime	Unaware	Yes	No	Negative	Negative	Mild	Mild	Negative	1	1	1	1	1	1	1	1	1	9	2	1	1	1	1	1	1	8
3153	16	Female	Sylhet	Secondary school	Moderate	Yes	Always	Moderate	No	Always	Sometime	Yes	Gain	Yes	No	Positive	Negative	Moderate	None	Negative	2	2	1	0	0	3	1	3	2	14	0	1	0	0	0	0	0	1
3155	16	Female	Sylhet	Secondary school	Moderate	Yes	Always	Moderate	No	Sometime	Sometime	Yes	Gain	Yes	No	Negative	Negative	Mild	None	Negative	0	1	0	0	0	3	1	3	1	9	0	1	0	0	0	0	0	1
3156	16	Female	Sylhet	Secondary school	Moderate	Yes	Always	Moderate	No	Sometime	Sometime	Yes	Gain	Yes	No	Negative	Negative	Mild	None	Negative	0	0	1	0	0	3	0	3	0	7	0	1	0	0	0	0	0	1
3157	18	Female	Dhaka	Higher secondary school	Moderate	Yes	Sometime	Moderate	Yes	Sometime	Always	Yes	Unaware	No	No	Positive	Negative	Moderate	Mild	Negative	2	1	2	1	0	1	0	3	2	12	1	1	1	1	1	0	1	6
3166	19	Male	Barisal	Higher secondary school	Moderate	No	Always	Moderate	No	Sometime	Not at all	Sometime	No change	Yes	Yes	Positive	Negative	Severe	Mild	Negative	3	3	3	1	0	0	3	1	2	16	0	0	0	2	3	0	0	5
3196	14	Male	Khulna	Secondary school	Moderate	No	Sometime	Bad	Yes	Always	Always	Yes	Unaware	Yes	No	Positive	Negative	Moderate	None	Negative	1	1	1	2	0	3	0	2	3	13	2	1	1	0	0	0	0	4
3198	15	Male	Sylhet	Secondary school	Moderate	Yes	Not at all	Bad	No	Always	Always	Yes	Loss	Yes	No	Positive	Negative	Extremely severe	Mild	Negative	3	3	3	0	3	3	3	3	2	23	0	0	0	2	0	1	3	6
3202	15	Male	Dhaka	Secondary school	Moderate	Yes	Always	Bad	No	Not at all	Not at all	No	Unaware	No	No	Negative	Negative	None	None	Negative	0	1	1	0	0	1	0	0	0	3	0	0	0	0	0	1	0	1
3211	18	Male	Chittagong	Higher secondary school	Moderate	Yes	Always	Moderate	Yes	Always	Always	No	Unaware	No	No	Negative	Negative	Mild	Mild	Negative	1	2	3	0	0	0	1	1	1	9	1	1	1	1	1	1	1	7
3216	11	Male	Sylhet	Secondary school	Moderate	Yes	Always	Moderate	No	Not at all	Not at all	No	No change	Yes	No	Negative	Negative	None	None	Negative	0	0	0	0	0	1	0	0	0	1	1	0	0	0	1	0	0	2
3217	17	Female	Rangpur	Higher secondary school	Moderate	Yes	Always	Moderate	Yes	Always	Sometime	Sometime	Loss	No	No	Positive	Negative	Moderate	Mild	Negative	1	1	2	1	0	3	3	1	1	13	1	1	2	1	1	1	0	7
3220	13	Female	Sylhet	Secondary school	Moderate	Yes	Always	Bad	Yes	Sometime	Not at all	No	Unaware	No	Yes	Negative	Negative	None	None	Negative	0	1	0	0	0	0	0	0	0	1	1	0	0	0	0	0	0	1
3225	15	Female	Sylhet	Secondary school	Moderate	Yes	Always	Bad	Yes	Always	Sometime	Sometime	Unaware	No	No	Negative	Negative	Mild	Mild	Negative	1	0	1	2	0	1	1	1	1	8	3	3	1	0	1	0	0	8
3249	12	Female	Sylhet	Secondary school	Moderate	Yes	Sometime	Moderate	No	Always	Always	Yes	Loss	No	Yes	Negative	Negative	Mild	None	Negative	1	1	1	0	0	3	0	1	0	7	3	0	0	0	1	0	0	4
3251	13	Female	Sylhet	Secondary school	Moderate	Yes	Always	Moderate	No	Always	Not at all	Yes	Loss	No	No	Negative	Negative	Mild	None	Negative	1	1	1	0	0	1	0	2	0	6	0	1	1	1	1	0	0	4
3252	13	Female	Sylhet	Secondary school	Moderate	No	Always	Bad	Yes	Sometime	Sometime	No	Unaware	No	No	Negative	Negative	None	None	Negative	1	1	1	0	0	0	0	0	0	3	0	0	1	0	1	0	0	2
3265	14	Female	Dhaka	Secondary school	Moderate	No	Always	Moderate	Yes	Always	Sometime	No	No change	No	No	Negative	Negative	None	Mild	Negative	0	0	0	0	0	0	0	0	1	1	0	2	3	0	0	0	0	5
3268	14	Female	Dhaka	Secondary school	Moderate	No	Sometime	Moderate	Yes	Sometime	Sometime	No	Unaware	No	No	Negative	Negative	None	None	Negative	0	0	0	0	0	0	0	1	0	1	0	0	0	0	1	0	0	1
3271	14	Male	Dhaka	Secondary school	Moderate	Yes	Always	Good	Yes	Always	Not at all	Sometime	No change	No	No	Negative	Negative	Mild	None	Negative	1	0	1	1	0	0	1	1	1	6	0	0	0	0	1	0	0	1
3279	13	Female	Sylhet	Secondary school	Moderate	Yes	Always	Moderate	Yes	Sometime	Sometime	Yes	Unaware	No	No	Negative	Negative	None	None	Negative	1	1	0	0	0	0	0	0	1	3	0	0	0	0	0	0	0	0
3282	14	Female	Sylhet	Secondary school	Moderate	Yes	Sometime	Bad	No	Always	Always	Yes	Unaware	No	No	Positive	Negative	Moderate	Mild	Negative	2	0	1	0	1	1	1	3	1	10	3	1	3	0	0	1	0	8
3283	14	Female	Sylhet	Secondary school	Moderate	Yes	Sometime	Bad	Yes	Sometime	Sometime	Yes	Unaware	No	No	Positive	Negative	Moderate	Mild	Negative	2	1	1	0	1	1	1	1	2	10	3	1	2	0	0	0	0	6
3284	15	Female	Sylhet	Secondary school	Moderate	Yes	Always	Moderate	No	Always	Not at all	Yes	Loss	No	No	Positive	Negative	Severe	Mild	Negative	1	1	2	0	1	3	2	3	2	15	1	2	1	1	2	1	1	9
3287	14	Female	Chittagong	Secondary school	Moderate	No	Sometime	Moderate	Yes	Always	Sometime	Sometime	Gain	No	No	Negative	Negative	None	None	Negative	0	0	0	0	0	0	0	0	0	0	0	0	1	0	0	0	0	1
3296	14	Male	Rajshahi	Secondary school	Moderate	No	Always	Moderate	Yes	Sometime	Always	Yes	No change	No	No	Negative	Negative	None	None	Negative	0	0	0	0	0	1	0	2	0	3	0	1	2	0	1	0	0	4
3302	15	Female	Rajshahi	Secondary school	Moderate	No	Always	Moderate	No	Always	Sometime	Sometime	No change	No	Yes	Positive	Negative	Moderate	None	Negative	0	3	0	0	1	3	0	2	1	10	3	0	0	0	1	0	0	4
3313	14	Male	Rangpur	Secondary school	Moderate	Yes	Always	Bad	No	Always	Not at all	No	Unaware	No	No	Negative	Negative	None	None	Negative	0	0	0	0	0	0	0	0	1	1	0	0	1	0	0	1	0	2
3315	15	Female	Rangpur	Secondary school	Moderate	No	Not at all	Moderate	Yes	Sometime	Not at all	No	Unaware	No	No	Negative	Negative	None	None	Negative	0	0	0	0	0	1	0	0	0	1	1	0	0	0	0	0	0	1
3316	15	Female	Rangpur	Secondary school	Moderate	No	Always	Moderate	No	Sometime	Always	No	No change	No	No	Negative	Negative	None	None	Negative	0	0	0	0	0	0	0	0	0	0	0	0	0	0	0	0	0	0
3321	14	Female	Sylhet	Secondary school	Moderate	Yes	Always	Moderate	No	Always	Not at all	No	Unaware	No	No	Negative	Negative	None	None	Negative	0	0	0	0	0	0	0	0	0	0	0	0	0	0	0	0	0	0
3324	15	Female	Sylhet	Secondary school	Moderate	Yes	Always	Moderate	Yes	Sometime	Always	No	Unaware	No	No	Negative	Negative	None	None	Negative	0	2	0	0	0	0	0	0	0	2	0	0	0	0	0	0	0	0
3329	15	Female	Barisal	Secondary school	Moderate	Yes	Not at all	Bad	Yes	Always	Sometime	Yes	Unaware	No	Yes	Positive	Negative	Severe	Mild	Negative	3	2	2	1	1	2	1	1	2	15	2	1	1	3	1	1	0	9
3354	16	Female	Dhaka	Secondary school	Moderate	No	Always	Bad	No	Sometime	Always	Sometime	Loss	No	No	Positive	Negative	Moderate	Mild	Negative	0	0	3	0	0	3	1	3	1	11	1	1	2	1	2	0	1	8
3356	17	Male	Dhaka	Secondary school	Moderate	Yes	Always	Moderate	Yes	Not at all	Always	Sometime	Loss	Yes	No	Positive	Negative	Moderate	Mild	Negative	1	2	3	0	1	0	1	3	1	12	1	1	1	3	1	0	0	7
3358	18	Female	Dhaka	Secondary school	Moderate	No	Always	Moderate	No	Always	Not at all	No	No change	No	No	Negative	Negative	None	None	Negative	0	0	0	0	1	1	0	0	0	2	0	0	0	0	0	0	0	0
3406	18	Female	Rangpur	Higher secondary school	Moderate	Yes	Always	Bad	Yes	Always	Always	Yes	Gain	No	No	Negative	Negative	None	None	Negative	0	1	0	0	0	1	0	1	0	3	0	0	0	1	2	0	0	3
3408	14	Male	Rajshahi	Secondary school	Moderate	No	Always	Moderate	No	Always	Always	Sometime	No change	No	No	Negative	Negative	Mild	None	Negative	1	1	0	0	0	1	0	2	0	5	0	1	2	0	1	0	0	4
3422	12	Male	Dhaka	Secondary school	Moderate	Yes	Sometime	Moderate	No	Always	Sometime	Yes	Loss	Yes	No	Negative	Negative	Mild	None	Negative	1	2	1	0	0	0	0	0	2	6	0	0	0	0	0	2	0	2
3431	14	Male	Barisal	Secondary school	Moderate	Yes	Always	Moderate	No	Sometime	Sometime	Sometime	Gain	Yes	No	Negative	Negative	None	None	Negative	0	0	1	0	0	1	0	1	0	3	0	1	1	0	0	0	0	2
3436	14	Male	Rangpur	Secondary school	Moderate	No	Sometime	Moderate	No	Always	Sometime	Yes	Unaware	Yes	No	Negative	Negative	Mild	None	Negative	0	0	1	0	0	1	0	3	3	8	0	0	0	1	0	0	0	1
3450	17	Male	Dhaka	Secondary school	Moderate	Yes	Sometime	Bad	No	Always	Always	No	Unaware	Yes	No	Negative	Negative	Mild	None	Negative	1	2	1	0	0	0	1	0	0	5	0	0	0	0	1	0	0	1
3455	15	Male	Rangpur	Secondary school	Moderate	Yes	Always	Bad	No	Sometime	Sometime	Sometime	Loss	Yes	No	Negative	Negative	Mild	None	Negative	1	1	1	0	0	1	0	1	1	6	0	1	0	0	1	0	0	2
3456	16	Male	Rangpur	Secondary school	Moderate	Yes	Always	Moderate	Yes	Sometime	Sometime	Sometime	Unaware	Yes	No	Negative	Negative	Mild	None	Negative	1	1	0	0	1	1	0	2	1	7	0	0	0	0	2	1	0	3
3458	14	Female	Sylhet	Secondary school	Moderate	Yes	Always	Bad	No	Always	Always	Yes	Unaware	Yes	No	Positive	Positive	Severe	Moderate	Positive	1	3	2	0	2	3	0	3	2	16	2	2	2	1	2	2	0	11
3462	15	Male	Sylhet	Secondary school	Moderate	Yes	Always	Moderate	No	Sometime	Sometime	Sometime	Unaware	Yes	No	Negative	Negative	None	None	Negative	0	0	0	0	0	0	0	3	0	3	0	0	0	0	1	0	0	1
3465	17	Female	Sylhet	Secondary school	Moderate	Yes	Always	Moderate	Yes	Always	Always	Sometime	Loss	Yes	Yes	Positive	Negative	Moderate	Mild	Negative	1	1	3	1	1	1	1	3	1	13	1	1	1	1	1	0	0	5
3480	12	Male	Barisal	Secondary school	Moderate	Yes	Always	Moderate	No	Not at all	Not at all	Yes	Loss	Yes	No	Negative	Negative	None	None	Negative	1	0	0	0	1	1	0	1	0	4	0	0	0	0	0	0	0	0
3481	13	Female	Sylhet	Secondary school	Moderate	No	Always	Bad	No	Sometime	Not at all	No	Unaware	Yes	No	Negative	Negative	None	None	Negative	0	0	0	0	0	0	0	0	0	0	0	0	0	0	1	0	0	1
3489	15	Female	Chittagong	Secondary school	Moderate	Yes	Always	Moderate	Yes	Sometime	Sometime	Sometime	Unaware	Yes	No	Negative	Negative	Mild	Mild	Negative	1	1	1	0	0	1	0	3	0	7	1	0	3	0	1	0	0	5
3492	15	Male	Rangpur	Secondary school	Moderate	Yes	Always	Moderate	No	Not at all	Not at all	Sometime	No change	Yes	Yes	Positive	Positive	Moderate	Moderate	Positive	2	2	2	2	1	2	2	1	0	14	1	2	0	2	2	1	2	10
3495	16	Male	Chittagong	Secondary school	Moderate	Yes	Sometime	Moderate	No	Sometime	Sometime	No	Loss	Yes	No	Negative	Negative	None	None	Negative	0	0	0	0	0	0	0	1	0	1	0	0	0	0	0	0	0	0
3510	13	Female	Sylhet	Secondary school	Moderate	No	Always	Bad	No	Sometime	Sometime	No	Unaware	Yes	No	Negative	Negative	None	None	Negative	0	0	0	0	0	0	0	0	0	0	0	0	0	0	1	0	0	1
3517	13	Male	Sylhet	Secondary school	Moderate	Yes	Always	Bad	No	Sometime	Sometime	No	Unaware	Yes	No	Negative	Negative	None	None	Negative	0	0	0	0	0	0	0	0	0	0	0	0	0	0	0	0	0	0
3519	15	Male	Dhaka	Secondary school	Moderate	Yes	Always	Bad	No	Always	Sometime	Yes	Gain	Yes	Yes	Positive	Positive	Moderate	Moderate	Positive	1	1	1	1	1	2	1	2	2	12	1	2	1	0	3	2	1	10
3523	14	Female	Rangpur	Secondary school	Moderate	Yes	Sometime	Good	No	Sometime	Not at all	Sometime	Unaware	Yes	Yes	Negative	Negative	Mild	None	Negative	1	0	1	0	0	1	1	0	1	5	0	0	1	0	1	0	0	2
3535	15	Male	Rangpur	Secondary school	Moderate	Yes	Sometime	Bad	Yes	Sometime	Sometime	Sometime	No change	Yes	Yes	Negative	Negative	None	None	Negative	0	1	0	0	1	0	1	0	1	4	0	0	1	0	1	0	0	2
3538	15	Male	Rangpur	Secondary school	Moderate	Yes	Sometime	Moderate	Yes	Sometime	Sometime	Sometime	No change	Yes	Yes	Negative	Negative	Mild	None	Negative	1	1	1	0	0	1	1	0	1	6	1	1	0	0	0	0	0	2
3539	15	Male	Rangpur	Secondary school	Moderate	Yes	Sometime	Moderate	No	Sometime	Sometime	Sometime	No change	Yes	Yes	Negative	Negative	Mild	None	Negative	1	1	1	1	1	0	1	0	1	7	0	0	1	0	0	0	0	1
3542	17	Male	Barisal	Higher secondary school	Moderate	Yes	Always	Moderate	No	Sometime	Not at all	No	Unaware	Yes	No	Negative	Negative	Mild	None	Negative	1	2	1	0	0	0	0	0	1	5	0	1	0	1	0	0	0	2
3551	13	Female	Chittagong	Secondary school	Moderate	Yes	Sometime	Moderate	No	Sometime	Sometime	Sometime	No change	Yes	No	Negative	Negative	Mild	None	Negative	1	1	1	0	0	1	1	1	1	7	0	0	1	0	1	0	1	3
3556	12	Female	Sylhet	Secondary school	Moderate	Yes	Always	Moderate	No	Always	Sometime	Sometime	Loss	Yes	No	Negative	Negative	None	None	Negative	0	1	0	0	0	0	0	1	1	3	0	0	0	0	0	0	0	0
3563	14	Female	Chittagong	Secondary school	Moderate	Yes	Always	Moderate	No	Sometime	Sometime	Sometime	No change	Yes	No	Positive	Positive	Moderate	Moderate	Positive	2	2	2	0	2	2	0	1	2	13	2	2	2	2	2	2	2	14
3572	13	Female	Mymensingh	Secondary school	Moderate	Yes	Always	Moderate	No	Sometime	Sometime	Sometime	Unaware	Yes	No	Negative	Negative	None	None	Negative	0	0	0	0	0	0	0	0	0	0	0	1	2	0	0	0	0	3
3601	14	Female	Barisal	Secondary school	Moderate	Yes	Always	Bad	No	Always	Sometime	Sometime	No change	No	No	Positive	Positive	Moderate	Moderate	Positive	2	2	1	1	2	1	0	1	2	12	2	2	2	2	1	1	2	12
3624	16	Female	Khulna	Secondary school	Moderate	No	Always	Bad	No	Always	Always	Yes	Unaware	Yes	No	Positive	Positive	Severe	Moderate	Positive	3	1	3	1	2	3	3	2	1	19	1	1	1	3	1	2	3	12
3630	15	Male	Rangpur	Secondary school	Moderate	Yes	Always	Bad	Yes	Sometime	Always	Sometime	Loss	Yes	No	Negative	Negative	None	None	Negative	1	1	1	0	0	1	0	0	0	4	0	1	0	1	0	0	0	2
3633	14	Male	Sylhet	Secondary school	Moderate	Yes	Sometime	Moderate	Yes	Always	Sometime	Sometime	Unaware	No	No	Negative	Positive	Mild	Moderate	Negative	1	1	1	0	0	2	1	2	1	9	2	1	1	2	2	1	1	10
3641	18	Female	Chittagong	Higher secondary school	Moderate	Yes	Always	Moderate	Yes	Always	Sometime	Yes	Loss	Yes	No	Positive	Positive	Severe	Moderate	Positive	3	0	3	0	2	0	2	2	3	15	3	3	3	0	1	1	1	12
3652	13	Female	Chittagong	Secondary school	Moderate	Yes	Always	Moderate	No	Sometime	Not at all	Sometime	No change	Yes	No	Negative	Negative	None	None	Negative	1	0	1	0	0	0	0	1	0	3	1	0	0	0	1	0	0	2
3657	14	Female	Chittagong	Secondary school	Moderate	Yes	Always	Moderate	No	Sometime	Always	Yes	Unaware	Yes	No	Negative	Negative	Mild	None	Negative	2	1	3	0	0	0	0	1	1	8	3	0	0	0	0	0	0	3
3677	15	Male	Rangpur	Secondary school	Moderate	Yes	Sometime	Bad	No	Sometime	Not at all	Sometime	Unaware	Yes	No	Positive	Positive	Moderate	Moderate	Positive	1	1	1	1	1	1	1	3	3	13	2	2	1	1	2	1	1	10
3680	16	Female	Sylhet	Secondary school	Moderate	Yes	Always	Moderate	Yes	Always	Sometime	Yes	No change	Yes	No	Negative	Negative	None	None	Negative	1	1	1	0	0	0	0	0	1	4	0	0	0	0	0	0	0	0
3702	15	Male	Dhaka	Secondary school	Moderate	Yes	Always	Moderate	No	Always	Not at all	Sometime	Unaware	Yes	No	Negative	Negative	Mild	None	Negative	1	1	1	0	0	1	0	1	0	5	0	0	0	0	3	1	0	4
3714	15	Female	Rangpur	Secondary school	Moderate	Yes	Sometime	Moderate	No	Sometime	Always	Sometime	Unaware	No	No	Negative	Negative	Mild	None	Negative	1	1	1	1	1	1	1	1	1	9	0	0	0	1	0	0	0	1
3729	15	Female	Rangpur	Secondary school	Moderate	Yes	Sometime	Moderate	Yes	Sometime	Sometime	Sometime	Unaware	Yes	No	Negative	Negative	Mild	None	Negative	0	0	0	1	0	1	1	1	1	5	0	1	0	0	0	0	0	1
3	11	Male	Sylhet	Secondary school	Good	Yes	Always	Moderate	Yes	Sometime	Sometime	No	Loss	Yes	No	Negative	Negative	None	None	Negative	1	1	1	0	0	0	0	1	0	4	1	0	1	0	0	0	0	2
17	13	Male	Dhaka	Secondary school	Good	No	Always	Moderate	Yes	Not at all	Sometime	Sometime	Loss	Yes	No	Negative	Negative	None	None	Negative	1	2	0	0	0	0	0	1	0	4	0	0	1	0	0	0	0	1
23	16	Female	Sylhet	Secondary school	Good	Yes	Always	Moderate	Yes	Not at all	Not at all	No	No change	Yes	No	Negative	Negative	None	None	Negative	0	0	0	0	0	0	0	0	0	0	0	0	0	0	0	0	0	0
29	17	Female	Rajshahi	Higher secondary school	Good	Yes	Always	Moderate	Yes	Always	Not at all	Yes	Unaware	Yes	No	Positive	Negative	Moderate	Mild	Negative	1	2	1	0	0	3	1	1	1	10	0	1	2	2	1	0	0	6
61	15	Male	Rangpur	Secondary school	Good	Yes	Always	Moderate	No	Sometime	Always	No	No change	Yes	No	Negative	Negative	None	Mild	Negative	1	0	0	0	0	0	1	1	0	3	3	1	0	0	0	1	0	5
69	16	Male	Dhaka	Secondary school	Good	Yes	Sometime	Moderate	No	Always	Always	Yes	Loss	Yes	Yes	Negative	Negative	None	None	Negative	0	0	1	0	0	1	1	0	0	3	1	0	1	0	0	2	0	4
83	17	Male	Rajshahi	Secondary school	Good	Yes	Always	Moderate	No	Not at all	Always	Sometime	Loss	Yes	No	Negative	Negative	None	None	Negative	2	0	0	0	0	0	0	0	1	3	2	0	0	0	0	0	0	2
85	14	Male	Dhaka	Secondary school	Good	Yes	Sometime	Moderate	No	Sometime	Always	Sometime	Loss	Yes	No	Negative	Negative	None	None	Negative	0	0	0	0	1	0	0	0	0	1	1	0	0	0	0	0	0	1
107	13	Male	Dhaka	Secondary school	Good	Yes	Always	Moderate	Yes	Not at all	Sometime	Yes	Loss	Yes	No	Negative	Negative	Mild	None	Negative	0	0	1	0	3	2	0	2	0	8	0	0	0	0	2	0	0	2
123	16	Male	Rajshahi	Secondary school	Good	No	Sometime	Moderate	Yes	Always	Always	Yes	Loss	No	No	Positive	Positive	Moderate	Moderate	Positive	2	1	2	0	0	1	2	2	2	12	2	3	2	2	1	0	0	10
139	15	Male	Rajshahi	Secondary school	Good	Yes	Always	Moderate	No	Sometime	Sometime	No	Loss	Yes	No	Negative	Negative	None	None	Negative	0	0	0	0	0	0	0	0	0	0	0	0	0	0	0	0	0	0
150	14	Male	Dhaka	Secondary school	Good	Yes	Always	Moderate	Yes	Sometime	Always	Sometime	Loss	Yes	Yes	Negative	Negative	None	Mild	Negative	1	1	0	0	0	1	0	1	0	4	3	2	0	0	1	0	0	6
151	15	Female	Rajshahi	Secondary school	Good	Yes	Always	Moderate	No	Always	Not at all	Sometime	Unaware	Yes	No	Negative	Negative	Mild	None	Negative	2	1	1	0	0	3	0	1	0	8	0	0	0	2	1	0	0	3
153	13	Male	Sylhet	Secondary school	Good	Yes	Always	Moderate	No	Sometime	Not at all	Yes	Loss	Yes	No	Negative	Negative	None	None	Negative	0	3	0	0	0	0	0	1	0	4	0	0	0	0	0	0	0	0
159	13	Male	Dhaka	Secondary school	Good	Yes	Always	Moderate	Yes	Sometime	Not at all	Sometime	No change	Yes	No	Negative	Negative	None	None	Negative	0	3	0	0	0	0	1	0	0	4	0	0	0	0	0	0	0	0
174	14	Male	Dhaka	Secondary school	Good	Yes	Always	Good	No	Sometime	Not at all	Yes	Loss	Yes	No	Negative	Negative	Mild	None	Negative	1	2	0	0	0	0	0	0	3	6	0	0	0	0	1	1	0	2
179	16	Female	Barisal	Secondary school	Good	Yes	Always	Moderate	Yes	Always	Not at all	No	No change	Yes	No	Negative	Negative	None	None	Negative	0	1	0	0	0	0	0	0	0	1	0	0	0	0	0	0	0	0
183	14	Male	Sylhet	Secondary school	Good	Yes	Always	Moderate	No	Always	Always	Yes	Loss	Yes	No	Negative	Negative	None	None	Negative	1	1	1	0	0	0	0	0	0	3	0	0	0	0	0	0	0	0
246	14	Male	Dhaka	Secondary school	Good	Yes	Always	Moderate	Yes	Always	Sometime	Yes	Loss	No	No	Positive	Negative	Severe	Mild	Negative	3	3	3	0	0	3	1	3	3	19	1	3	0	0	3	0	0	7
254	13	Female	Sylhet	Secondary school	Good	Yes	Sometime	Moderate	Yes	Sometime	Sometime	No	Gain	Yes	Yes	Negative	Negative	Mild	Mild	Negative	3	0	1	0	0	1	1	0	1	7	3	3	0	0	0	0	0	6
300	12	Male	Sylhet	Secondary school	Good	Yes	Always	Bad	Yes	Sometime	Not at all	No	No change	Yes	No	Negative	Negative	None	None	Negative	0	0	0	0	0	0	0	0	0	0	0	0	0	0	0	0	0	0
324	13	Male	Barisal	Secondary school	Good	Yes	Not at all	Good	Yes	Always	Not at all	Sometime	Unaware	Yes	No	Negative	Negative	None	None	Negative	0	0	0	0	0	0	0	1	1	2	0	0	0	0	0	0	0	0
326	15	Female	Chittagong	Secondary school	Good	Yes	Always	Moderate	No	Sometime	Not at all	Yes	Gain	Yes	No	Negative	Negative	None	None	Negative	0	0	0	0	0	0	0	0	0	0	0	0	1	0	0	0	0	1
360	15	Male	Dhaka	Secondary school	Good	Yes	Always	Moderate	Yes	Always	Sometime	Yes	Loss	Yes	No	Negative	Negative	Mild	None	Negative	1	1	1	1	1	1	1	1	1	9	1	0	0	1	1	1	0	4
368	13	Male	Dhaka	Secondary school	Good	Yes	Always	Bad	Yes	Sometime	Not at all	Sometime	No change	Yes	Yes	Negative	Negative	Mild	Mild	Negative	0	0	1	1	1	1	1	1	1	7	1	1	2	2	2	1	0	9
398	14	Female	Rajshahi	Secondary school	Good	Yes	Always	Moderate	Yes	Always	Not at all	Sometime	Loss	No	No	Negative	Negative	Mild	Mild	Negative	0	0	1	0	1	3	1	1	1	8	2	1	2	1	1	0	0	7
401	15	Male	Barisal	Secondary school	Good	Yes	Sometime	Moderate	No	Always	Not at all	Yes	Gain	Yes	No	Negative	Negative	Mild	None	Negative	2	2	1	0	0	1	0	1	1	8	0	1	0	0	1	0	0	2
425	18	Male	Dhaka	Secondary school	Good	Yes	Always	Moderate	No	Sometime	Not at all	Sometime	Loss	No	No	Negative	Negative	None	None	Negative	1	1	1	0	0	0	0	1	0	4	3	1	0	0	0	0	0	4
439	14	Male	Barisal	Secondary school	Good	Yes	Not at all	Moderate	Yes	Always	Always	No	Loss	No	Yes	Negative	Negative	None	None	Negative	0	0	0	0	0	0	1	0	0	1	0	0	0	0	2	0	0	2
449	15	Female	Chittagong	Secondary school	Good	Yes	Always	Moderate	No	Sometime	Not at all	No	No change	Yes	No	Negative	Negative	None	None	Negative	1	1	1	0	0	1	0	0	0	4	0	0	0	0	1	0	0	1
502	15	Male	Chittagong	Secondary school	Good	Yes	Always	Moderate	No	Sometime	Sometime	Sometime	No change	No	No	Negative	Negative	None	None	Negative	0	1	0	0	0	0	0	0	0	1	0	0	0	0	0	0	0	0
509	16	Male	Dhaka	Secondary school	Good	Yes	Not at all	Good	No	Sometime	Sometime	Yes	No change	Yes	No	Positive	Negative	Moderate	None	Negative	1	1	1	0	1	1	2	2	1	10	0	1	0	0	1	2	0	4
512	17	Male	Dhaka	Secondary school	Good	Yes	Always	Moderate	Yes	Always	Sometime	Yes	Unaware	Yes	No	Negative	Negative	Mild	Mild	Negative	1	2	0	0	0	0	0	1	1	5	1	1	1	0	1	1	0	5
513	18	Female	Dhaka	Higher secondary school	Good	Yes	Sometime	Moderate	Yes	Always	Not at all	No	Unaware	No	Yes	Positive	Negative	Moderate	Mild	Negative	3	1	1	0	0	3	0	3	2	13	3	2	0	1	1	0	0	7
530	14	Male	Rangpur	Secondary school	Good	Yes	Always	Moderate	No	Always	Sometime	Sometime	No change	No	No	Positive	Negative	Moderate	Mild	Negative	1	3	1	1	2	1	1	0	1	11	1	1	2	2	1	0	2	9
535	13	Male	Barisal	Secondary school	Good	Yes	Always	Moderate	Yes	Always	Always	Yes	Loss	Yes	No	Negative	Negative	Mild	None	Negative	2	1	1	0	0	0	0	0	1	5	0	1	0	0	1	0	0	2
559	12	Female	Sylhet	Secondary school	Good	Yes	Always	Bad	No	Always	Not at all	Sometime	Unaware	Yes	No	Negative	Negative	Mild	Mild	Negative	1	1	1	0	0	1	1	1	1	7	0	1	2	0	0	3	0	6
569	16	Male	Barisal	Secondary school	Good	Yes	Sometime	Moderate	No	Always	Always	Sometime	Unaware	Yes	No	Negative	Negative	None	None	Negative	1	1	0	0	0	0	0	0	0	2	1	1	1	0	0	0	1	4
598	15	Female	Sylhet	Secondary school	Good	Yes	Always	Moderate	Yes	Sometime	Not at all	Yes	Gain	Yes	No	Negative	Positive	None	Moderate	Negative	1	1	0	1	0	0	0	0	0	3	1	3	3	0	1	3	0	11
605	15	Male	Sylhet	Secondary school	Good	Yes	Always	Moderate	Yes	Not at all	Sometime	No	Unaware	Yes	No	Negative	Negative	None	Mild	Negative	0	1	0	0	0	1	0	1	0	3	1	1	0	0	3	0	0	5
627	14	Female	Dhaka	Secondary school	Good	Yes	Always	Good	Yes	Always	Always	Sometime	Loss	Yes	No	Negative	Negative	None	None	Negative	0	0	0	0	0	0	0	0	1	1	1	1	0	2	0	0	0	4
637	13	Female	Sylhet	Secondary school	Good	Yes	Always	Good	No	Not at all	Sometime	Sometime	No change	No	No	Negative	Negative	None	None	Negative	0	3	0	0	0	0	0	0	0	3	0	0	0	0	0	0	0	0
642	13	Male	Sylhet	Secondary school	Good	Yes	Always	Moderate	No	Always	Not at all	Yes	Unaware	Yes	Yes	Negative	Negative	None	Mild	Negative	0	1	1	0	0	1	0	1	0	4	1	1	1	0	1	1	0	5
646	13	Female	Sylhet	Secondary school	Good	Yes	Always	Good	Yes	Not at all	Not at all	Yes	Unaware	No	No	Negative	Negative	None	None	Negative	0	0	0	0	0	0	0	1	0	1	0	0	0	0	0	0	0	0
651	16	Male	Rangpur	Secondary school	Good	Yes	Always	Moderate	Yes	Sometime	Not at all	No	Unaware	Yes	No	Negative	Negative	None	None	Negative	0	0	1	0	0	1	0	2	0	4	0	1	0	0	2	0	0	3
666	13	Female	Sylhet	Secondary school	Good	Yes	Always	Good	Yes	Sometime	Always	Sometime	No change	Yes	No	Positive	Negative	Moderate	Mild	Negative	3	3	2	1	0	1	1	0	2	13	1	1	3	1	0	2	0	8
706	14	Female	Sylhet	Secondary school	Good	Yes	Always	Bad	Yes	Always	Not at all	No	Unaware	Yes	No	Negative	Negative	None	None	Negative	1	0	0	0	0	0	0	0	0	1	0	0	0	0	0	0	0	0
742	14	Female	Sylhet	Secondary school	Good	Yes	Always	Moderate	No	Sometime	Sometime	Sometime	Loss	Yes	No	Negative	Negative	None	None	Negative	0	1	1	0	0	0	0	0	1	3	1	0	0	0	0	0	0	1
769	15	Female	Khulna	Secondary school	Good	No	Always	Bad	No	Always	Sometime	Yes	Unaware	No	Yes	Positive	Positive	Moderate	Severe	Positive	3	0	2	0	1	2	2	1	2	13	3	2	3	3	1	0	3	15
781	14	Female	Rajshahi	Secondary school	Good	Yes	Always	Moderate	Yes	Always	Sometime	Yes	Unaware	No	No	Negative	Negative	Mild	None	Negative	1	1	0	1	0	1	0	1	1	6	1	1	0	0	1	0	0	3
782	14	Female	Rajshahi	Secondary school	Good	Yes	Always	Moderate	No	Always	Sometime	Yes	Unaware	No	No	Negative	Negative	Mild	None	Negative	1	1	0	1	0	1	0	1	1	6	1	1	0	0	1	0	0	3
783	14	Female	Rajshahi	Secondary school	Good	Yes	Always	Moderate	Yes	Always	Sometime	Yes	Unaware	No	No	Negative	Negative	Mild	None	Negative	1	1	0	1	0	1	0	1	1	6	1	1	0	0	1	0	0	3
809	11	Female	Sylhet	Secondary school	Good	Yes	Always	Bad	No	Sometime	Not at all	Yes	Loss	Yes	No	Negative	Negative	None	None	Negative	0	0	0	0	0	0	0	0	0	0	0	0	0	0	0	0	0	0
844	15	Male	Sylhet	Secondary school	Good	Yes	Always	Moderate	Yes	Not at all	Not at all	Sometime	Unaware	No	No	Negative	Negative	Mild	Mild	Negative	0	0	0	1	1	1	0	1	1	5	1	2	1	1	0	0	0	5
847	14	Female	Dhaka	Secondary school	Good	Yes	Always	Bad	No	Sometime	Always	Yes	No change	Yes	No	Negative	Negative	None	None	Negative	0	0	0	0	0	0	0	1	1	2	0	1	2	0	0	0	0	3
851	13	Female	Sylhet	Secondary school	Good	Yes	Always	Good	Yes	Sometime	Always	No	Loss	Yes	No	Negative	Negative	None	None	Negative	1	0	0	0	0	0	0	1	0	2	0	0	0	0	1	0	0	1
852	15	Female	Sylhet	Secondary school	Good	Yes	Always	Moderate	No	Always	Sometime	No	No change	Yes	No	Positive	Negative	Moderate	None	Negative	3	1	1	0	0	0	2	3	3	13	0	0	0	3	1	0	0	4
866	18	Female	Chittagong	Higher secondary school	Good	Yes	Always	Good	No	Always	Sometime	Sometime	Unaware	Yes	No	Negative	Negative	None	None	Negative	0	0	0	0	0	0	0	0	0	0	0	0	0	0	0	0	0	0
898	15	Male	Dhaka	Secondary school	Good	Yes	Always	Bad	No	Sometime	Not at all	Sometime	Unaware	Yes	No	Negative	Negative	Mild	None	Negative	1	1	1	0	0	1	0	1	1	6	0	0	0	0	1	1	0	2
900	13	Female	Sylhet	Secondary school	Good	Yes	Always	Moderate	No	Sometime	Not at all	No	Unaware	Yes	No	Negative	Negative	None	None	Negative	0	0	0	0	0	0	0	0	0	0	0	0	0	0	0	0	0	0
912	14	Female	Sylhet	Secondary school	Good	Yes	Always	Good	No	Always	Not at all	No	Unaware	Yes	No	Negative	Negative	None	Mild	Negative	0	0	0	0	0	1	0	0	1	2	2	1	0	0	1	1	1	6
959	17	Male	Rajshahi	Secondary school	Good	No	Always	Moderate	Yes	Not at all	Always	No	No change	No	No	Negative	Negative	None	None	Negative	0	0	0	0	1	0	0	0	0	1	1	0	0	0	0	0	0	1
972	19	Male	Chittagong	Higher secondary school	Good	Yes	Always	Moderate	No	Sometime	Not at all	No	Unaware	Yes	No	Negative	Negative	None	None	Negative	1	0	0	0	0	0	0	0	0	1	0	0	0	0	0	0	0	0
976	14	Male	Sylhet	Secondary school	Good	Yes	Always	Moderate	Yes	Always	Sometime	Sometime	Unaware	No	Yes	Negative	Negative	None	Mild	Negative	0	0	0	0	0	2	0	1	0	3	2	1	2	0	0	0	0	5
984	15	Male	Barisal	Secondary school	Good	Yes	Sometime	Bad	No	Always	Not at all	No	Unaware	No	No	Positive	Negative	Extremely severe	Mild	Negative	3	3	1	0	2	3	2	3	3	20	0	3	0	0	2	0	0	5
993	16	Male	Khulna	Higher secondary school	Good	Yes	Not at all	Moderate	No	Sometime	Always	No	Unaware	Yes	No	Negative	Negative	None	Mild	Negative	0	1	0	0	0	0	0	0	0	1	1	3	1	0	1	0	0	6
1004	12	Male	Barisal	Secondary school	Good	Yes	Always	Moderate	No	Always	Always	No	Loss	Yes	No	Negative	Negative	Mild	Mild	Negative	0	1	0	0	1	3	0	2	1	8	3	0	0	0	1	3	0	7
1006	15	Female	Rajshahi	Secondary school	Good	Yes	Not at all	Moderate	Yes	Always	Not at all	Yes	Loss	No	Yes	Positive	Negative	Severe	Mild	Negative	3	0	3	1	2	3	1	3	3	19	1	1	0	3	3	0	0	8
1018	17	Male	Rangpur	Higher secondary school	Good	No	Not at all	Moderate	Yes	Sometime	Sometime	Sometime	Unaware	Yes	Yes	Negative	Negative	None	None	Negative	0	0	0	0	0	3	1	0	0	4	0	0	0	0	1	1	0	2
1025	19	Female	Rangpur	Higher secondary school	Good	No	Always	Moderate	No	Always	Sometime	No	Gain	No	No	Positive	Negative	Severe	None	Negative	3	0	3	0	1	2	2	1	3	15	0	3	0	1	0	0	0	4
1045	13	Female	Dhaka	Secondary school	Good	Yes	Sometime	Good	No	Always	Not at all	No	Loss	No	No	Positive	Positive	Moderate	Moderate	Positive	1	1	2	0	0	3	1	1	1	10	3	3	3	0	1	0	0	10
1050	17	Male	Dhaka	Secondary school	Good	Yes	Always	Moderate	Yes	Always	Always	Yes	Loss	Yes	No	Positive	Positive	Extremely severe	Moderate	Positive	3	3	3	2	1	1	3	3	3	22	3	3	3	2	2	1	0	14
1057	15	Female	Dhaka	Secondary school	Good	No	Not at all	Bad	No	Not at all	Always	Yes	Unaware	No	Yes	Positive	Negative	Severe	Mild	Negative	1	2	1	1	2	3	1	2	3	16	3	1	0	3	0	0	0	7
1132	14	Male	Sylhet	Secondary school	Good	Yes	Always	Bad	No	Sometime	Sometime	Sometime	Loss	No	No	Negative	Negative	None	None	Negative	0	0	0	0	0	0	0	0	0	0	0	0	0	0	0	0	0	0
1144	15	Male	Sylhet	Secondary school	Good	No	Not at all	Moderate	No	Always	Not at all	Sometime	Gain	No	No	Negative	Negative	Mild	Mild	Negative	2	2	1	0	0	0	1	0	0	6	1	0	1	2	1	1	1	7
1156	18	Male	Mymensingh	Higher secondary school	Good	No	Not at all	Moderate	Yes	Always	Always	Sometime	Unaware	No	No	Negative	Negative	Mild	None	Negative	2	1	1	0	0	0	0	0	1	5	0	0	0	0	0	0	0	0
1166	11	Male	Rangpur	Secondary school	Good	Yes	Always	Good	Yes	Sometime	Not at all	No	No change	Yes	No	Negative	Negative	Mild	None	Negative	1	1	1	0	0	0	1	0	1	5	0	0	0	0	0	0	0	0
1250	13	Male	Barisal	Secondary school	Good	Yes	Always	Bad	No	Sometime	Not at all	Yes	Unaware	Yes	Yes	Negative	Negative	Mild	None	Negative	1	0	0	1	0	1	1	0	2	6	1	1	1	0	0	0	0	3
1259	15	Male	Dhaka	Secondary school	Good	Yes	Sometime	Moderate	Yes	Sometime	Always	Sometime	Gain	Yes	No	Negative	Negative	None	None	Negative	1	1	1	0	0	0	0	1	0	4	0	2	0	0	1	1	0	4
1279	17	Female	Chittagong	Higher secondary school	Good	No	Always	Moderate	No	Always	Not at all	No	Loss	No	No	Negative	Negative	None	Mild	Negative	0	0	0	0	2	1	0	1	0	4	3	3	3	0	0	0	0	9
1286	17	Female	Dhaka	Higher secondary school	Good	Yes	Always	Moderate	Yes	Always	Not at all	Sometime	Unaware	Yes	No	Positive	Positive	Moderate	Moderate	Positive	1	1	2	0	1	3	0	3	3	14	2	1	2	3	2	0	1	11
1310	13	Male	Dhaka	Secondary school	Good	No	Always	Bad	No	Sometime	Sometime	Yes	Unaware	No	No	Positive	Positive	Moderate	Moderate	Positive	1	1	1	1	1	3	1	2	1	12	2	3	1	3	2	1	1	13
1330	14	Male	Sylhet	Secondary school	Good	Yes	Always	Good	No	Sometime	Sometime	Yes	Unaware	Yes	No	Negative	Negative	Mild	None	Negative	0	1	1	0	0	2	1	0	0	5	0	1	0	0	0	0	0	1
1333	14	Male	Dhaka	Secondary school	Good	Yes	Always	Moderate	No	Sometime	Not at all	No	Unaware	Yes	No	Negative	Negative	None	None	Negative	0	2	0	0	0	0	0	0	0	2	0	0	0	0	0	0	0	0
1340	14	Female	Sylhet	Secondary school	Good	Yes	Always	Bad	No	Always	Sometime	Yes	Loss	Yes	No	Negative	Negative	None	None	Negative	0	0	0	0	0	1	0	0	0	1	0	0	0	0	0	0	0	0
1341	15	Male	Sylhet	Secondary school	Good	Yes	Sometime	Moderate	Yes	Sometime	Always	No	Loss	Yes	No	Negative	Negative	None	None	Negative	0	0	0	0	0	0	0	0	0	0	0	0	0	0	0	0	0	0
1361	15	Female	Chittagong	Secondary school	Good	Yes	Always	Moderate	Yes	Sometime	Always	No	Loss	Yes	No	Negative	Negative	None	None	Negative	0	0	0	0	0	0	0	0	0	0	0	0	0	0	0	0	0	0
1369	17	Female	Rajshahi	Secondary school	Good	Yes	Always	Moderate	No	Always	Always	Yes	Gain	Yes	No	Positive	Positive	Moderate	Moderate	Positive	3	1	1	0	1	3	1	2	2	14	3	1	2	3	3	1	0	13
1374	13	Male	Barisal	Secondary school	Good	Yes	Always	Moderate	Yes	Always	Not at all	Yes	Unaware	Yes	No	Negative	Negative	Mild	None	Negative	1	1	1	0	1	1	0	1	0	6	0	0	0	0	0	0	0	0
1375	12	Male	Barisal	Secondary school	Good	Yes	Always	Good	No	Sometime	Sometime	Yes	No change	Yes	No	Negative	Negative	None	None	Negative	0	0	0	0	0	1	0	0	0	1	1	1	1	0	0	0	0	3
1386	13	Female	Chittagong	Secondary school	Good	Yes	Not at all	Moderate	Yes	Always	Always	Sometime	Unaware	Yes	No	Positive	Positive	Moderate	Moderate	Positive	1	1	1	0	2	3	1	2	1	12	2	2	0	2	3	1	0	10
1395	16	Male	Sylhet	Secondary school	Good	Yes	Always	Moderate	No	Sometime	Not at all	No	Unaware	No	No	Negative	Negative	None	None	Negative	0	0	0	0	0	0	0	0	0	0	1	1	1	0	0	0	0	3
1408	17	Male	Khulna	Secondary school	Good	Yes	Sometime	Moderate	No	Always	Sometime	Sometime	Loss	No	Yes	Negative	Negative	Mild	None	Negative	1	1	0	0	0	1	1	1	1	6	0	0	0	0	0	1	0	1
1420	17	Female	Rajshahi	Higher secondary school	Good	Yes	Always	Moderate	No	Always	Not at all	No	Unaware	No	No	Negative	Negative	None	Mild	Negative	1	0	0	0	0	0	0	1	1	3	1	1	0	0	2	1	1	6
1445	12	Male	Dhaka	Secondary school	Good	Yes	Always	Bad	Yes	Always	Not at all	No	Unaware	Yes	No	Negative	Negative	None	None	Negative	0	0	0	0	0	0	0	0	0	0	0	0	0	0	0	0	0	0
1446	12	Male	Dhaka	Secondary school	Good	Yes	Always	Bad	Yes	Sometime	Not at all	No	Unaware	Yes	No	Negative	Negative	None	None	Negative	0	0	0	0	0	0	0	0	0	0	0	0	0	0	0	0	0	0
1459	17	Male	Rangpur	Higher secondary school	Good	No	Sometime	Bad	No	Not at all	Not at all	No	Unaware	Yes	No	Negative	Negative	None	None	Negative	0	0	3	0	0	0	0	0	0	3	0	0	0	0	0	0	0	0
1464	12	Male	Barisal	Secondary school	Good	Yes	Sometime	Good	No	Always	Always	No	Loss	No	No	Negative	Negative	None	None	Negative	0	0	0	0	0	0	0	1	0	1	0	0	0	0	2	0	0	2
1479	13	Female	Sylhet	Secondary school	Good	Yes	Sometime	Bad	No	Always	Not at all	Sometime	Unaware	No	No	Negative	Negative	None	None	Negative	0	0	0	0	0	0	0	0	0	0	0	0	0	0	0	0	0	0
1480	14	Female	Sylhet	Secondary school	Good	Yes	Sometime	Bad	No	Sometime	Not at all	Sometime	Unaware	No	No	Negative	Negative	None	None	Negative	0	0	0	0	0	0	0	2	0	2	0	0	0	0	0	0	0	0
1485	12	Male	Rangpur	Secondary school	Good	Yes	Sometime	Moderate	No	Sometime	Not at all	No	Unaware	No	No	Negative	Negative	Mild	None	Negative	1	0	0	0	0	2	0	2	2	7	0	1	1	1	1	0	0	4
1492	18	Male	Rangpur	Higher secondary school	Good	No	Always	Moderate	Yes	Always	Not at all	Sometime	No change	Yes	No	Negative	Negative	Mild	None	Negative	0	0	0	0	0	3	0	2	3	8	0	0	0	0	0	0	0	0
1548	16	Female	Khulna	Secondary school	Good	Yes	Always	Moderate	Yes	Always	Not at all	Sometime	Unaware	Yes	No	Negative	Negative	Mild	Mild	Negative	1	1	1	0	1	1	1	0	1	7	1	2	1	0	0	1	0	5
1561	16	Male	Rajshahi	Secondary school	Good	Yes	Always	Moderate	Yes	Sometime	Always	Yes	Unaware	No	No	Negative	Negative	Mild	None	Negative	1	1	1	1	2	1	0	1	1	9	1	0	0	0	1	0	0	2
1636	18	Female	Dhaka	Higher secondary school	Good	Yes	Sometime	Bad	Yes	Sometime	Sometime	Sometime	No change	No	No	Positive	Positive	Moderate	Moderate	Positive	1	1	1	1	1	3	1	1	1	11	2	1	2	2	2	2	0	11
1643	15	Male	Dhaka	Secondary school	Good	Yes	Always	Moderate	No	Not at all	Sometime	No	Loss	Yes	No	Negative	Negative	None	None	Negative	0	0	0	0	0	0	0	0	0	0	0	0	0	0	0	0	0	0
1653	16	Male	Khulna	Secondary school	Good	No	Always	Good	Yes	Not at all	Always	No	Unaware	No	Yes	Negative	Negative	None	None	Negative	0	0	0	0	0	0	0	0	0	0	0	0	0	0	0	0	0	0
1654	16	Female	Sylhet	Secondary school	Good	Yes	Always	Moderate	Yes	Sometime	Not at all	Yes	No change	No	No	Negative	Negative	None	Mild	Negative	0	0	0	0	0	0	1	1	1	3	3	3	0	0	0	0	0	6
1661	15	Female	Sylhet	Secondary school	Good	Yes	Always	Good	No	Always	Sometime	Sometime	No change	No	No	Negative	Negative	None	None	Negative	0	0	0	0	0	0	0	0	0	0	0	0	0	0	0	0	0	0
1709	11	Female	Sylhet	Secondary school	Good	Yes	Always	Moderate	Yes	Always	Not at all	Yes	Loss	Yes	No	Negative	Negative	Mild	None	Negative	1	1	1	0	1	1	1	1	1	8	2	1	0	0	1	0	0	4
1710	11	Female	Sylhet	Secondary school	Good	Yes	Always	Moderate	Yes	Always	Not at all	Yes	Loss	Yes	No	Negative	Negative	Mild	None	Negative	1	1	1	0	1	1	1	1	1	8	1	1	0	0	1	0	0	3
1716	15	Male	Dhaka	Secondary school	Good	Yes	Always	Good	No	Sometime	Always	No	Loss	Yes	No	Negative	Negative	None	None	Negative	0	0	0	0	0	0	0	0	0	0	0	0	1	0	3	0	0	4
1773	13	Male	Sylhet	Secondary school	Good	Yes	Always	Good	Yes	Not at all	Sometime	No	No change	Yes	No	Negative	Negative	None	None	Negative	1	1	1	0	0	0	0	1	0	4	0	1	0	0	0	0	0	1
1781	14	Female	Dhaka	Secondary school	Good	No	Always	Moderate	Yes	Always	Not at all	Sometime	Unaware	Yes	No	Negative	Negative	None	None	Negative	0	0	0	0	0	0	0	0	0	0	0	0	0	0	0	0	0	0
1794	15	Female	Barisal	Secondary school	Good	Yes	Always	Bad	No	Always	Always	No	No change	Yes	No	Positive	Positive	Moderate	Moderate	Positive	2	2	2	1	1	1	2	2	1	14	2	1	2	1	2	1	2	11
1803	13	Male	Barisal	Secondary school	Good	Yes	Always	Good	No	Always	Always	Sometime	Unaware	Yes	No	Negative	Negative	None	None	Negative	0	3	0	0	0	0	0	1	0	4	0	0	0	0	0	0	0	0
1818	13	Male	Barisal	Secondary school	Good	Yes	Always	Bad	Yes	Always	Not at all	No	Unaware	Yes	No	Positive	Negative	Severe	Mild	Negative	1	1	3	0	3	3	2	3	2	18	0	1	2	3	1	2	0	9
1828	13	Female	Rajshahi	Secondary school	Good	No	Sometime	Bad	Yes	Always	Sometime	Yes	Unaware	No	Yes	Positive	Positive	Extremely severe	Severe	Positive	3	3	3	3	3	3	3	3	3	27	3	3	3	3	3	0	2	17
1835	16	Female	Rajshahi	Higher secondary school	Good	Yes	Always	Moderate	Yes	Always	Always	No	No change	Yes	No	Positive	Positive	Extremely severe	Moderate	Positive	3	3	3	0	3	3	2	3	3	23	1	2	0	3	1	0	3	10
1839	15	Male	Sylhet	Secondary school	Good	Yes	Always	Moderate	Yes	Not at all	Not at all	Yes	Unaware	Yes	Yes	Negative	Negative	None	None	Negative	1	0	1	0	0	1	0	0	1	4	0	0	1	0	0	0	0	1
1841	15	Female	Chittagong	Secondary school	Good	Yes	Always	Moderate	No	Always	Always	No	Unaware	Yes	No	Positive	Negative	Severe	None	Negative	1	1	3	1	2	3	3	1	1	16	0	1	0	0	0	0	0	1
1846	15	Male	Sylhet	Secondary school	Good	Yes	Sometime	Bad	Yes	Always	Always	No	Unaware	No	Yes	Negative	Negative	None	None	Negative	0	0	0	0	0	0	0	3	0	3	0	0	0	0	2	0	0	2
1847	14	Male	Rajshahi	Secondary school	Good	Yes	Always	Moderate	Yes	Always	Sometime	No	Loss	No	No	Positive	Negative	Severe	Mild	Negative	1	1	1	3	3	1	3	3	3	19	3	3	1	0	1	1	0	9
1874	13	Male	Dhaka	Secondary school	Good	Yes	Sometime	Moderate	Yes	Not at all	Sometime	Sometime	Loss	Yes	Yes	Negative	Negative	None	None	Negative	0	0	0	1	0	0	0	1	0	2	0	0	1	0	0	0	0	1
1876	14	Male	Barisal	Secondary school	Good	Yes	Always	Moderate	Yes	Sometime	Not at all	Sometime	Loss	Yes	No	Positive	Positive	Extremely severe	Moderate	Positive	2	2	3	1	2	3	3	2	3	21	2	3	1	2	2	1	0	11
1907	12	Male	Barisal	Secondary school	Good	Yes	Always	Moderate	No	Always	Sometime	No	Gain	Yes	No	Positive	Negative	Moderate	Mild	Negative	2	2	1	1	1	1	1	2	2	13	1	1	1	0	1	1	0	5
1930	15	Female	Dhaka	Secondary school	Good	Yes	Always	Moderate	Yes	Not at all	Not at all	Sometime	No change	Yes	No	Negative	Negative	None	None	Negative	1	1	1	0	0	0	0	0	1	4	1	1	0	0	0	1	0	3
1949	16	Female	Sylhet	Secondary school	Good	Yes	Always	Good	Yes	Always	Not at all	No	Gain	Yes	No	Negative	Negative	None	None	Negative	0	0	0	0	0	0	0	0	0	0	1	0	0	0	0	0	0	1
1951	15	Male	Sylhet	Secondary school	Good	Yes	Always	Good	No	Not at all	Sometime	Yes	Loss	Yes	No	Negative	Negative	None	None	Negative	0	0	0	0	0	0	0	0	0	0	0	0	0	0	0	0	0	0
1973	14	Male	Chittagong	Secondary school	Good	Yes	Not at all	Bad	Yes	Sometime	Sometime	No	Unaware	Yes	Yes	Negative	Negative	Mild	None	Negative	1	1	1	1	1	0	1	0	1	7	2	1	1	0	0	0	0	4
1984	14	Male	Sylhet	Secondary school	Good	Yes	Always	Moderate	Yes	Sometime	Not at all	Sometime	Unaware	Yes	No	Negative	Negative	None	None	Negative	1	0	0	0	1	0	0	0	0	2	0	0	0	0	0	1	0	1
1991	14	Female	Dhaka	Secondary school	Good	No	Always	Moderate	No	Always	Sometime	No	No change	No	No	Negative	Negative	None	None	Negative	0	0	0	0	0	0	0	0	1	1	0	0	1	0	0	0	0	1
2005	16	Male	Mymensingh	Secondary school	Good	Yes	Sometime	Moderate	No	Sometime	Not at all	Yes	No change	Yes	No	Negative	Negative	None	None	Negative	0	0	0	0	0	0	0	0	0	0	0	0	0	0	0	0	0	0
2007	15	Female	Dhaka	Secondary school	Good	Yes	Sometime	Moderate	No	Always	Not at all	Yes	Loss	Yes	No	Positive	Negative	Moderate	Mild	Negative	1	0	1	0	0	2	3	0	3	10	0	0	1	3	2	0	2	8
2018	17	Female	Barisal	Secondary school	Good	No	Always	Good	Yes	Always	Not at all	Sometime	No change	Yes	Yes	Positive	Negative	Severe	Mild	Negative	1	2	2	1	0	3	2	3	1	15	1	2	0	2	3	0	0	8
2045	13	Female	Sylhet	Secondary school	Good	Yes	Always	Good	Yes	Sometime	Sometime	No	No change	No	No	Negative	Negative	None	None	Negative	0	0	0	0	0	1	0	0	0	1	3	0	0	0	0	0	0	3
2046	13	Female	Sylhet	Secondary school	Good	Yes	Always	Moderate	Yes	Always	Not at all	No	No change	No	No	Negative	Negative	None	None	Negative	0	0	0	0	0	0	0	3	0	3	3	0	0	0	0	0	0	3
2069	13	Male	Sylhet	Secondary school	Good	Yes	Sometime	Moderate	No	Sometime	Not at all	No	Unaware	No	No	Negative	Negative	None	None	Negative	0	0	0	0	0	1	0	0	0	1	0	0	0	0	0	0	1	1
2070	13	Male	Sylhet	Secondary school	Good	Yes	Sometime	Moderate	Yes	Sometime	Not at all	No	Unaware	No	No	Negative	Negative	None	None	Negative	0	0	0	0	0	2	0	1	0	3	0	1	0	0	0	0	2	3
2111	16	Male	Rajshahi	Secondary school	Good	Yes	Sometime	Moderate	Yes	Not at all	Sometime	Sometime	Loss	No	Yes	Negative	Negative	None	None	Negative	0	1	0	0	0	0	0	1	0	2	0	0	1	0	0	1	0	2
2121	15	Female	Chittagong	Secondary school	Good	Yes	Always	Moderate	Yes	Always	Not at all	Yes	Gain	No	No	Negative	Negative	None	None	Negative	0	3	0	0	0	0	0	0	0	3	0	0	0	0	0	0	0	0
2131	15	Female	Sylhet	Secondary school	Good	Yes	Always	Moderate	Yes	Always	Not at all	Yes	Unaware	No	No	Negative	Negative	None	None	Negative	0	0	0	0	0	0	0	0	0	0	0	0	0	0	0	0	0	0
2143	17	Male	Dhaka	Secondary school	Good	No	Always	Moderate	No	Always	Sometime	Yes	Unaware	Yes	No	Positive	Negative	Moderate	Mild	Negative	0	0	0	0	3	3	0	3	3	12	3	2	0	0	3	0	0	8
2145	13	Male	Khulna	Secondary school	Good	Yes	Always	Moderate	Yes	Sometime	Always	No	Unaware	Yes	No	Negative	Negative	None	None	Negative	0	0	0	0	0	0	0	0	0	0	0	0	0	0	1	0	0	1
2170	13	Female	Chittagong	Secondary school	Good	Yes	Always	Bad	No	Sometime	Sometime	Sometime	Loss	Yes	No	Negative	Negative	None	None	Negative	0	1	0	0	0	0	0	0	0	1	1	0	0	0	0	0	0	1
2182	18	Male	Dhaka	Higher secondary school	Good	Yes	Not at all	Bad	No	Always	Always	Sometime	Unaware	No	No	Positive	Positive	Severe	Moderate	Positive	2	1	2	1	2	2	1	2	2	15	2	2	2	2	2	1	1	12
2185	14	Male	Sylhet	Secondary school	Good	Yes	Always	Moderate	No	Sometime	Not at all	Sometime	Unaware	Yes	No	Negative	Negative	None	None	Negative	0	1	0	0	0	1	1	1	0	4	1	0	0	0	1	1	0	3
2192	14	Male	Barisal	Secondary school	Good	Yes	Always	Moderate	No	Always	Not at all	No	No change	Yes	No	Negative	Negative	None	None	Negative	1	0	0	0	0	0	0	0	0	1	1	0	0	0	0	0	0	1
2199	10	Female	Dhaka	Secondary school	Good	Yes	Sometime	Bad	Yes	Sometime	Sometime	Yes	Unaware	Yes	No	Negative	Negative	None	None	Negative	0	0	0	0	1	1	0	0	0	2	0	1	1	0	1	0	0	3
2201	15	Male	Dhaka	Secondary school	Good	No	Not at all	Bad	No	Not at all	Sometime	Sometime	Unaware	Yes	No	Negative	Negative	Mild	None	Negative	1	1	0	0	0	0	0	2	1	5	1	0	0	0	0	0	0	1
2206	13	Male	Dhaka	Secondary school	Good	Yes	Always	Moderate	Yes	Sometime	Not at all	Sometime	Unaware	Yes	No	Negative	Negative	Mild	None	Negative	1	2	1	0	1	0	0	0	0	5	0	0	0	0	0	0	0	0
2219	15	Male	Dhaka	Secondary school	Good	Yes	Always	Moderate	No	Sometime	Always	Yes	Loss	Yes	No	Positive	Positive	Extremely severe	Moderate	Positive	3	3	3	0	2	3	2	2	3	21	2	3	0	1	1	2	1	10
2235	15	Male	Khulna	Secondary school	Good	No	Always	Bad	Yes	Sometime	Sometime	No	Loss	No	No	Negative	Negative	Mild	Mild	Negative	0	3	0	1	1	1	1	1	1	9	1	1	1	0	1	3	0	7
2266	11	Male	Sylhet	Secondary school	Good	Yes	Always	Good	Yes	Not at all	Not at all	Yes	Loss	No	No	Negative	Negative	None	None	Negative	0	1	0	0	0	0	0	0	0	1	0	0	0	0	0	0	0	0
2284	13	Male	Sylhet	Secondary school	Good	Yes	Always	Bad	No	Not at all	Not at all	Yes	Unaware	Yes	No	Negative	Negative	Mild	Mild	Negative	0	0	0	0	0	3	0	2	0	5	3	1	3	0	0	0	0	7
2303	14	Male	Khulna	Secondary school	Good	Yes	Always	Moderate	Yes	Sometime	Sometime	No	No change	No	No	Negative	Negative	None	None	Negative	0	0	0	0	0	1	0	1	0	2	0	1	0	1	1	1	0	4
2305	13	Female	Sylhet	Secondary school	Good	Yes	Always	Moderate	Yes	Always	Not at all	Sometime	Unaware	Yes	No	Negative	Negative	None	None	Negative	0	0	0	0	0	0	0	1	0	1	0	0	0	0	0	0	0	0
2326	14	Male	Barisal	Secondary school	Good	Yes	Always	Moderate	No	Sometime	Not at all	Sometime	No change	Yes	No	Negative	Negative	None	None	Negative	0	0	0	0	1	1	0	0	1	3	0	1	0	0	1	0	0	2
2328	14	Female	Dhaka	Secondary school	Good	Yes	Always	Bad	Yes	Sometime	Sometime	Yes	Loss	Yes	No	Negative	Negative	None	None	Negative	0	0	0	0	0	0	0	1	1	2	0	0	0	1	1	0	0	2
2331	13	Male	Sylhet	Secondary school	Good	Yes	Always	Moderate	No	Not at all	Always	No	Unaware	No	No	Negative	Positive	None	Moderate	Negative	0	0	0	0	0	0	0	1	1	2	3	1	1	0	3	0	3	11
2333	14	Female	Mymensingh	Secondary school	Good	Yes	Always	Moderate	No	Not at all	Always	Yes	Unaware	Yes	No	Negative	Negative	None	None	Negative	0	0	0	0	0	0	0	0	0	0	0	0	0	1	1	0	0	2
2355	15	Female	Rajshahi	Secondary school	Good	Yes	Always	Moderate	No	Always	Sometime	Yes	No change	Yes	No	Positive	Positive	Moderate	Moderate	Positive	1	1	1	1	0	1	1	2	2	10	2	2	2	1	2	1	0	10
2362	15	Male	Sylhet	Secondary school	Good	Yes	Always	Moderate	Yes	Always	Always	Sometime	Unaware	No	No	Negative	Negative	Mild	None	Negative	2	2	1	0	0	1	1	1	1	9	0	1	0	0	1	0	0	2
2371	15	Male	Sylhet	Secondary school	Good	No	Always	Good	No	Not at all	Not at all	No	Loss	Yes	Yes	Negative	Negative	None	None	Negative	0	3	0	0	0	0	0	0	0	3	0	0	0	0	0	0	0	0
2382	14	Female	Sylhet	Secondary school	Good	Yes	Always	Good	No	Always	Not at all	Sometime	No change	Yes	No	Negative	Negative	None	None	Negative	1	1	0	0	0	0	1	1	0	4	1	0	0	0	0	0	0	1
2416	14	Female	Sylhet	Secondary school	Good	No	Always	Moderate	No	Always	Not at all	Yes	Gain	No	No	Negative	Negative	Mild	None	Negative	1	2	1	0	0	0	0	1	0	5	0	1	3	0	0	0	0	4
2444	12	Male	Sylhet	Secondary school	Good	Yes	Always	Bad	No	Sometime	Not at all	Sometime	Gain	Yes	No	Negative	Negative	None	None	Negative	0	0	0	0	0	0	0	1	0	1	0	1	3	0	0	0	0	4
2448	14	Male	Rangpur	Secondary school	Good	Yes	Always	Moderate	No	Sometime	Sometime	No	Loss	Yes	No	Negative	Negative	Mild	None	Negative	1	0	1	0	0	0	1	1	1	5	0	0	0	0	0	0	0	0
2486	14	Male	Rangpur	Secondary school	Good	Yes	Always	Moderate	No	Always	Not at all	Sometime	Loss	Yes	Yes	Negative	Negative	None	None	Negative	1	1	0	0	0	1	0	0	1	4	0	0	0	0	0	0	0	0
2496	15	Female	Dhaka	Secondary school	Good	Yes	Always	Moderate	No	Always	Not at all	No	Unaware	No	No	Negative	Negative	None	None	Negative	0	0	0	0	0	0	0	0	0	0	0	0	0	0	0	0	0	0
2497	12	Male	Barisal	Secondary school	Good	Yes	Always	Bad	No	Sometime	Always	No	Loss	No	No	Negative	Negative	None	None	Negative	0	0	0	0	0	0	1	1	1	3	0	0	0	0	1	0	0	1
2499	16	Female	Sylhet	Higher secondary school	Good	Yes	Always	Moderate	No	Always	Not at all	Yes	Unaware	No	No	Negative	Negative	Mild	Mild	Negative	0	0	0	0	0	3	0	2	2	7	3	0	1	2	0	0	0	6
2508	17	Female	Dhaka	Higher secondary school	Good	Yes	Sometime	Moderate	No	Always	Sometime	Yes	Loss	No	No	Positive	Positive	Moderate	Moderate	Positive	3	2	1	0	0	1	1	1	3	12	3	3	1	3	3	0	0	13
2512	14	Male	Rajshahi	Secondary school	Good	Yes	Always	Bad	No	Sometime	Sometime	Yes	No change	Yes	No	Negative	Negative	None	None	Negative	0	0	0	0	1	1	0	1	1	4	1	0	0	0	1	0	0	2
2528	11	Female	Khulna	Secondary school	Good	Yes	Always	Moderate	No	Always	Sometime	Sometime	Gain	No	Yes	Positive	Positive	Severe	Moderate	Positive	2	3	2	3	0	2	2	2	1	17	3	2	1	3	2	0	0	11
2553	15	Female	Sylhet	Secondary school	Good	Yes	Always	Moderate	Yes	Always	Not at all	No	No change	Yes	No	Negative	Negative	None	None	Negative	0	0	0	0	0	0	0	0	0	0	0	0	0	0	0	0	0	0
2572	16	Male	Dhaka	Secondary school	Good	Yes	Always	Moderate	No	Sometime	Sometime	No	No change	Yes	No	Negative	Negative	None	None	Negative	0	3	0	0	0	0	0	0	0	3	0	0	0	0	0	3	0	3
2585	17	Female	Dhaka	Higher secondary school	Good	Yes	Always	Moderate	Yes	Sometime	Sometime	Yes	Loss	No	No	Negative	Negative	Mild	Mild	Negative	1	1	1	0	0	1	1	2	2	9	0	2	2	1	2	0	0	7
2593	13	Female	Sylhet	Secondary school	Good	Yes	Sometime	Moderate	No	Always	Not at all	Sometime	No change	No	No	Negative	Negative	None	None	Negative	0	0	0	0	0	0	2	0	0	2	0	0	0	0	0	0	0	0
2595	16	Male	Dhaka	Secondary school	Good	Yes	Always	Moderate	No	Always	Sometime	No	Loss	Yes	Yes	Negative	Negative	None	None	Negative	1	1	0	0	0	0	0	0	0	2	0	0	0	1	0	0	0	1
2596	16	Male	Rajshahi	Secondary school	Good	Yes	Not at all	Moderate	No	Not at all	Sometime	Yes	Loss	Yes	No	Negative	Negative	Mild	None	Negative	1	3	3	0	0	1	0	0	1	9	3	0	0	0	0	0	0	3
2601	16	Female	Sylhet	Secondary school	Good	Yes	Always	Good	No	Always	Sometime	No	Unaware	No	No	Positive	Negative	Moderate	Mild	Negative	2	2	1	1	1	3	0	1	1	12	2	2	0	0	1	0	0	5
2605	18	Male	Chittagong	Higher secondary school	Good	Yes	Not at all	Bad	Yes	Always	Sometime	Yes	Gain	No	No	Positive	Positive	Extremely severe	Severe	Positive	2	0	3	0	3	3	3	3	3	20	0	3	3	3	3	3	0	15
2615	17	Female	Rangpur	Higher secondary school	Good	Yes	Sometime	Moderate	Yes	Always	Not at all	Sometime	Unaware	Yes	No	Negative	Negative	Mild	Mild	Negative	1	1	0	0	0	1	1	2	1	7	2	1	0	0	1	1	0	5
2648	11	Female	Rajshahi	Secondary school	Good	Yes	Always	Good	No	Not at all	Always	Yes	Loss	Yes	No	Negative	Negative	None	None	Negative	0	0	0	0	0	0	0	0	0	0	0	0	0	0	0	0	0	0
2651	12	Male	Barisal	Secondary school	Good	Yes	Always	Moderate	No	Always	Not at all	Sometime	Unaware	No	No	Negative	Negative	Mild	None	Negative	1	1	1	0	0	1	1	1	1	7	1	1	0	0	1	0	1	4
2652	13	Female	Sylhet	Secondary school	Good	Yes	Always	Moderate	No	Sometime	Not at all	Yes	Unaware	No	No	Negative	Negative	None	None	Negative	0	0	0	1	0	1	0	1	1	4	0	0	0	0	1	0	0	1
2657	14	Male	Barisal	Secondary school	Good	Yes	Always	Good	No	Sometime	Always	Yes	Unaware	Yes	Yes	Negative	Negative	None	None	Negative	1	0	1	0	0	0	0	0	0	2	0	0	0	1	0	0	0	1
2660	16	Male	Chittagong	Secondary school	Good	Yes	Always	Good	Yes	Sometime	Always	Yes	No change	Yes	No	Negative	Negative	Mild	None	Negative	1	1	1	0	0	1	0	1	0	5	0	0	0	0	3	0	0	3
2664	14	Male	Sylhet	Secondary school	Good	Yes	Always	Moderate	No	Always	Always	Yes	Unaware	Yes	No	Negative	Negative	None	None	Negative	0	1	1	0	0	0	0	0	1	3	0	0	0	0	0	0	0	0
2668	14	Female	Sylhet	Secondary school	Good	Yes	Always	Moderate	No	Always	Not at all	Sometime	Gain	Yes	Yes	Negative	Negative	Mild	None	Negative	1	1	1	0	0	0	1	0	1	5	1	1	1	0	1	0	0	4
2685	16	Female	Sylhet	Secondary school	Good	Yes	Always	Moderate	No	Sometime	Not at all	No	Unaware	No	No	Positive	Negative	Moderate	Mild	Negative	1	1	1	1	1	3	0	2	2	12	2	3	2	0	1	1	0	9
2698	12	Male	Barisal	Secondary school	Good	Yes	Always	Bad	Yes	Always	Always	Sometime	Loss	Yes	No	Positive	Negative	Severe	Mild	Negative	3	2	2	1	1	2	2	2	3	18	1	1	1	1	0	1	0	5
2724	15	Female	Chittagong	Secondary school	Good	Yes	Always	Bad	No	Always	Always	No	Loss	Yes	No	Negative	Negative	None	None	Negative	0	1	0	1	0	0	0	0	0	2	0	1	1	0	0	0	0	2
2730	14	Male	Rajshahi	Secondary school	Good	Yes	Always	Moderate	Yes	Sometime	Not at all	Sometime	Loss	Yes	No	Negative	Negative	None	None	Negative	0	0	0	0	0	0	0	0	0	0	0	0	0	0	1	0	0	1
2736	19	Male	Rangpur	Higher secondary school	Good	Yes	Always	Moderate	No	Sometime	Always	Yes	No change	Yes	No	Negative	Negative	None	None	Negative	0	0	0	1	0	0	0	1	1	3	0	3	0	0	0	0	0	3
2751	13	Female	Sylhet	Secondary school	Good	Yes	Always	Moderate	No	Always	Not at all	Sometime	Unaware	No	No	Negative	Negative	Mild	None	Negative	1	0	1	0	0	1	0	1	1	5	0	0	0	0	1	0	0	1
2759	15	Male	Sylhet	Secondary school	Good	Yes	Always	Moderate	No	Always	Sometime	No	Unaware	Yes	No	Negative	Negative	Mild	None	Negative	1	2	1	0	0	2	2	1	0	9	0	2	0	0	0	0	0	2
2763	12	Male	Barisal	Secondary school	Good	Yes	Sometime	Bad	No	Not at all	Not at all	Sometime	Unaware	Yes	No	Negative	Negative	None	None	Negative	0	0	0	0	3	1	0	0	0	4	0	0	0	0	1	0	0	1
2766	13	Female	Sylhet	Secondary school	Good	Yes	Always	Moderate	No	Sometime	Always	No	No change	Yes	No	Negative	Negative	None	None	Negative	0	2	0	0	0	0	0	0	0	2	0	0	0	0	0	0	0	0
2802	12	Female	Sylhet	Secondary school	Good	Yes	Always	Good	No	Sometime	Not at all	Sometime	Unaware	Yes	No	Negative	Negative	None	None	Negative	0	0	0	0	0	0	0	0	0	0	0	0	0	0	0	0	0	0
2837	14	Male	Sylhet	Secondary school	Good	Yes	Always	Bad	No	Always	Always	Sometime	Unaware	Yes	No	Negative	Negative	None	None	Negative	0	0	0	0	0	3	0	0	0	3	0	0	0	0	0	0	0	0
2845	15	Female	Khulna	Secondary school	Good	Yes	Always	Moderate	Yes	Sometime	Not at all	No	Unaware	Yes	No	Negative	Negative	None	None	Negative	0	3	0	0	0	0	0	0	0	3	0	0	0	0	0	0	0	0
2848	13	Male	Sylhet	Secondary school	Good	Yes	Always	Moderate	Yes	Sometime	Not at all	No	Unaware	No	No	Negative	Negative	Mild	None	Negative	1	1	1	0	0	0	1	1	1	6	0	1	0	0	0	1	0	2
2852	14	Male	Chittagong	Secondary school	Good	Yes	Always	Moderate	Yes	Always	Not at all	Yes	Unaware	No	No	Negative	Negative	Mild	None	Negative	1	1	1	0	0	1	1	0	0	5	0	1	1	0	1	0	0	3
2881	14	Male	Sylhet	Secondary school	Good	Yes	Always	Moderate	No	Always	Sometime	Sometime	Loss	Yes	No	Positive	Negative	Moderate	None	Negative	1	0	1	1	0	1	2	2	2	10	1	0	0	0	3	0	0	4
2915	13	Female	Sylhet	Secondary school	Good	Yes	Sometime	Good	Yes	Sometime	Sometime	No	Loss	Yes	No	Negative	Negative	None	None	Negative	0	0	0	0	0	0	0	1	0	1	0	0	0	1	0	0	0	1
2956	17	Female	Chittagong	Higher secondary school	Good	Yes	Always	Moderate	No	Always	Not at all	Sometime	No change	No	No	Negative	Negative	None	None	Negative	1	1	1	0	0	0	0	0	0	3	0	0	0	0	2	0	0	2
2963	16	Male	Chittagong	Secondary school	Good	Yes	Always	Moderate	Yes	Always	Always	Yes	Unaware	No	No	Negative	Negative	Mild	None	Negative	2	2	2	0	0	0	0	0	0	6	0	0	0	0	0	0	0	0
2974	12	Female	Dhaka	Secondary school	Good	Yes	Always	Moderate	No	Always	Sometime	Sometime	Loss	Yes	No	Negative	Negative	Mild	None	Negative	1	2	1	0	0	0	0	1	0	5	2	1	1	0	0	0	0	4
2981	15	Female	Dhaka	Secondary school	Good	Yes	Always	Good	Yes	Sometime	Always	Sometime	Unaware	No	No	Negative	Negative	None	None	Negative	0	1	0	0	0	0	0	0	0	1	1	1	1	0	0	1	0	4
2991	13	Male	Dhaka	Secondary school	Good	Yes	Always	Moderate	No	Always	Not at all	Yes	Loss	Yes	No	Negative	Positive	Mild	Moderate	Negative	0	0	1	0	1	2	1	2	1	8	3	1	2	0	2	3	0	11
2994	14	Male	Rangpur	Secondary school	Good	No	Always	Good	No	Not at all	Always	Sometime	Loss	Yes	No	Negative	Negative	None	None	Negative	0	1	0	0	0	0	0	0	0	1	0	1	0	0	0	0	0	1
3012	17	Female	Chittagong	Higher secondary school	Good	Yes	Always	Good	Yes	Sometime	Not at all	No	No change	No	No	Negative	Negative	None	Mild	Negative	0	0	0	0	0	0	0	2	0	2	3	3	1	0	0	0	0	7
3025	12	Male	Barisal	Secondary school	Good	Yes	Sometime	Moderate	No	Sometime	Always	Yes	Loss	Yes	No	Negative	Negative	None	None	Negative	0	1	0	0	0	0	0	1	0	2	1	0	0	0	1	0	0	2
3038	17	Male	Dhaka	Higher secondary school	Good	Yes	Always	Good	No	Sometime	Not at all	Sometime	Unaware	Yes	No	Negative	Negative	None	None	Negative	0	0	0	0	0	1	0	0	0	1	0	0	1	1	1	1	0	4
3043	16	Male	Chittagong	Secondary school	Good	Yes	Always	Moderate	Yes	Always	Always	No	No change	Yes	No	Negative	Negative	Mild	None	Negative	1	1	1	0	0	0	1	0	1	5	0	1	0	0	0	0	0	1
3045	13	Male	Rajshahi	Secondary school	Good	Yes	Always	Moderate	No	Always	Sometime	Yes	Loss	No	No	Positive	Negative	Severe	None	Negative	1	1	1	1	3	3	3	3	3	19	0	0	0	1	0	0	0	1
3055	17	Male	Dhaka	Secondary school	Good	No	Always	Good	No	Not at all	Always	Sometime	Gain	Yes	No	Negative	Negative	None	Mild	Negative	1	1	0	0	0	0	0	0	0	2	3	1	0	0	1	1	0	6
3088	15	Female	Sylhet	Secondary school	Good	Yes	Always	Good	Yes	Always	Not at all	Sometime	Unaware	Yes	No	Negative	Negative	Mild	None	Negative	0	2	1	0	0	1	0	1	0	5	0	1	0	0	0	3	0	4
3118	14	Female	Chittagong	Secondary school	Good	Yes	Sometime	Moderate	No	Sometime	Sometime	Yes	Loss	Yes	Yes	Negative	Negative	Mild	Mild	Negative	1	1	1	1	1	1	1	1	1	9	1	1	1	1	1	1	1	7
3129	12	Female	Chittagong	Secondary school	Good	Yes	Not at all	Moderate	Yes	Always	Not at all	Sometime	Unaware	No	No	Positive	Positive	Moderate	Moderate	Positive	1	0	1	0	0	3	0	2	3	10	2	1	3	3	0	0	3	12
3140	14	Female	Sylhet	Secondary school	Good	Yes	Always	Moderate	Yes	Always	Not at all	Yes	Loss	Yes	No	Positive	Negative	Moderate	Mild	Negative	2	1	2	0	1	3	1	3	1	14	3	0	0	2	0	0	1	6
3141	15	Male	Khulna	Secondary school	Good	Yes	Always	Moderate	No	Not at all	Not at all	No	No change	No	No	Negative	Negative	None	None	Negative	0	0	0	0	0	0	0	0	0	0	0	0	0	0	0	0	0	0
3176	19	Male	Dhaka	Higher secondary school	Good	Yes	Always	Good	No	Not at all	Not at all	No	Loss	No	No	Negative	Negative	Mild	None	Negative	1	1	1	2	0	0	0	0	0	5	1	1	0	0	0	0	0	2
3201	16	Male	Rajshahi	Secondary school	Good	Yes	Always	Good	Yes	Sometime	Sometime	No	Unaware	Yes	No	Negative	Negative	None	None	Negative	0	0	0	0	0	0	0	0	0	0	0	0	0	0	0	0	0	0
3208	15	Male	Dhaka	Secondary school	Good	Yes	Sometime	Moderate	Yes	Sometime	Always	No	Gain	Yes	No	Negative	Negative	None	None	Negative	0	0	0	0	0	0	0	1	0	1	0	1	1	0	2	0	0	4
3226	14	Female	Sylhet	Secondary school	Good	No	Sometime	Bad	No	Sometime	Not at all	Sometime	Unaware	No	No	Negative	Negative	None	None	Negative	0	0	0	0	0	0	0	1	1	2	0	0	0	0	3	0	0	3
3246	13	Male	Khulna	Secondary school	Good	No	Always	Good	Yes	Always	Not at all	No	Unaware	No	No	Negative	Negative	Mild	None	Negative	0	3	0	0	0	0	0	1	1	5	0	0	0	0	0	0	0	0
3257	12	Female	Chittagong	Secondary school	Good	Yes	Always	Moderate	Yes	Always	Always	No	Loss	No	No	Negative	Negative	None	None	Negative	0	0	0	0	0	0	0	0	0	0	0	0	3	0	0	0	0	3
3277	13	Female	Sylhet	Secondary school	Good	Yes	Always	Moderate	No	Sometime	Not at all	Sometime	Unaware	No	No	Negative	Negative	Mild	None	Negative	1	0	1	0	0	1	0	1	1	5	0	0	0	0	1	0	0	1
3301	15	Male	Rajshahi	Secondary school	Good	No	Always	Moderate	Yes	Sometime	Not at all	Sometime	Unaware	No	No	Negative	Negative	Mild	None	Negative	0	3	0	0	0	0	0	1	1	5	1	1	0	0	1	0	0	3
3306	15	Female	Rajshahi	Secondary school	Good	No	Always	Moderate	Yes	Sometime	Always	No	No change	No	No	Negative	Negative	None	None	Negative	0	0	0	0	0	0	0	0	0	0	0	0	0	0	0	0	0	0
3320	14	Female	Sylhet	Secondary school	Good	Yes	Sometime	Moderate	Yes	Always	Sometime	No	Unaware	No	Yes	Negative	Negative	None	None	Negative	0	0	0	0	0	0	0	0	0	0	0	0	0	0	0	0	0	0
3367	16	Female	Rajshahi	Secondary school	Good	Yes	Always	Bad	No	Always	Sometime	Sometime	No change	No	No	Positive	Negative	Moderate	Mild	Negative	2	1	1	2	1	1	0	1	2	11	2	0	0	1	1	1	0	5
3393	17	Female	Chittagong	Higher secondary school	Good	No	Sometime	Moderate	No	Always	Sometime	Sometime	Unaware	No	No	Positive	Negative	Severe	Mild	Negative	2	3	3	0	1	2	1	3	3	18	0	3	1	3	1	0	0	8
3402	18	Female	Khulna	Higher secondary school	Good	No	Always	Good	No	Always	Always	Yes	Unaware	No	No	Positive	Positive	Moderate	Moderate	Positive	1	0	2	1	0	1	0	3	2	10	1	2	3	2	0	1	2	11
3424	13	Male	Sylhet	Secondary school	Good	Yes	Always	Bad	No	Sometime	Not at all	Sometime	No change	Yes	No	Negative	Negative	Mild	None	Negative	1	1	0	0	1	0	0	3	1	7	0	0	0	1	3	0	0	4
3442	14	Male	Sylhet	Secondary school	Good	Yes	Always	Moderate	No	Sometime	Not at all	No	Loss	Yes	No	Negative	Negative	None	None	Negative	1	1	0	0	0	1	0	0	0	3	1	0	0	0	0	0	0	1
3467	17	Female	Chittagong	Higher secondary school	Good	Yes	Always	Bad	Yes	Always	Not at all	Sometime	No change	Yes	No	Positive	Negative	Moderate	None	Negative	1	1	0	0	1	1	2	3	1	10	0	1	1	0	0	1	0	3
3482	13	Female	Chittagong	Secondary school	Good	Yes	Always	Good	No	Sometime	Not at all	Sometime	Unaware	Yes	No	Negative	Negative	None	None	Negative	0	2	0	0	0	0	0	1	0	3	0	1	0	0	0	0	0	1
3491	14	Female	Rajshahi	Secondary school	Good	Yes	Always	Moderate	Yes	Always	Always	Sometime	Unaware	No	Yes	Negative	Negative	None	None	Negative	0	0	0	0	0	0	0	0	0	0	0	0	0	0	0	0	0	0
3513	13	Female	Sylhet	Secondary school	Good	Yes	Always	Good	Yes	Always	Always	No	Unaware	Yes	No	Negative	Negative	None	None	Negative	0	0	0	0	0	0	0	0	0	0	0	0	0	0	0	0	0	0
3545	11	Male	Sylhet	Secondary school	Good	Yes	Always	Bad	No	Sometime	Not at all	No	Loss	Yes	No	Negative	Negative	None	None	Negative	0	0	0	0	0	0	0	0	0	0	0	0	0	0	0	0	0	0
3564	14	Female	Chittagong	Secondary school	Good	Yes	Always	Moderate	No	Sometime	Always	Sometime	Unaware	No	No	Positive	Negative	Moderate	Mild	Negative	2	0	2	0	0	2	2	1	2	11	2	2	2	0	2	0	0	8
3570	14	Male	Khulna	Secondary school	Good	Yes	Always	Good	No	Not at all	Not at all	Yes	Loss	Yes	No	Negative	Negative	None	None	Negative	0	0	0	0	0	0	0	0	0	0	0	0	0	0	0	0	0	0
3596	15	Female	Sylhet	Secondary school	Good	Yes	Always	Moderate	Yes	Always	Not at all	No	Gain	Yes	No	Negative	Negative	None	None	Negative	0	1	1	0	0	1	0	1	0	4	0	0	0	0	1	0	0	1
3607	17	Female	Chittagong	Secondary school	Good	Yes	Always	Moderate	Yes	Always	Not at all	Sometime	Gain	No	No	Negative	Negative	Mild	Mild	Negative	1	1	0	1	1	0	1	1	0	6	1	2	2	0	0	0	1	6
3637	16	Female	Sylhet	Secondary school	Good	No	Always	Moderate	Yes	Always	Sometime	Sometime	Unaware	Yes	No	Positive	Positive	Severe	Moderate	Positive	3	2	2	2	1	2	2	2	3	19	2	1	0	2	2	2	2	11
3642	18	Female	Chittagong	Higher secondary school	Good	Yes	Always	Moderate	No	Always	Sometime	Yes	Gain	Yes	No	Negative	Negative	Mild	Mild	Negative	1	0	1	1	1	1	1	1	1	8	1	1	1	1	1	0	0	5
3654	12	Female	Sylhet	Secondary school	Good	Yes	Sometime	Moderate	No	Always	Not at all	Yes	No change	Yes	No	Negative	Negative	Mild	Mild	Negative	1	1	1	1	1	0	2	1	1	9	0	0	1	0	3	1	0	5
3666	13	Female	Rangpur	Secondary school	Good	Yes	Always	Moderate	Yes	Always	Not at all	Sometime	Loss	Yes	No	Negative	Negative	None	None	Negative	0	0	0	0	0	0	0	0	0	0	0	0	0	0	0	0	0	0
3670	15	Male	Khulna	Secondary school	Good	Yes	Sometime	Moderate	No	Sometime	Always	No	Unaware	Yes	No	Negative	Negative	Mild	None	Negative	1	1	0	0	0	3	0	1	0	6	0	0	0	0	3	0	0	3
3692	17	Male	Sylhet	Secondary school	Good	No	Always	Good	Yes	Not at all	Not at all	No	No change	Yes	Yes	Negative	Negative	None	None	Negative	0	3	0	0	0	0	0	0	0	3	0	0	0	0	0	0	0	0
3704	14	Female	Chittagong	Secondary school	Good	Yes	Sometime	Moderate	Yes	Always	Always	Sometime	Loss	No	No	Negative	Negative	None	None	Negative	0	1	0	1	0	0	0	0	0	2	0	0	0	0	0	0	0	0
3705	14	Female	Chittagong	Secondary school	Good	Yes	Sometime	Moderate	No	Sometime	Always	No	Loss	No	No	Negative	Negative	None	None	Negative	0	0	0	0	0	0	0	0	0	0	0	0	0	0	0	0	0	0
3708	16	Male	Sylhet	Secondary school	Good	Yes	Always	Good	Yes	Sometime	Sometime	No	Unaware	No	No	Negative	Negative	None	None	Negative	0	1	0	0	1	0	0	0	0	2	1	1	0	0	0	0	0	2
3724	16	Male	Rajshahi	Secondary school	Good	Yes	Sometime	Moderate	Yes	Sometime	Sometime	Yes	Loss	Yes	No	Negative	Negative	None	None	Negative	1	0	0	0	0	0	0	0	0	1	0	0	0	0	0	0	0	0
3726	14	Female	Sylhet	Secondary school	Good	Yes	Always	Good	No	Always	Not at all	No	No change	No	No	Negative	Negative	Mild	None	Negative	0	0	0	0	0	3	0	1	1	5	0	1	0	0	0	0	0	1
1	14	Female	Chittagong	Secondary school	Bad	No	Sometime	Bad	No	Always	Always	Sometime	Gain	Yes	No	Positive	Negative	Moderate	Mild	Negative	3	3	3	0	0	1	0	3	0	13	2	1	1	0	0	3	0	7
8	16	Female	Sylhet	Secondary school	Bad	Yes	Always	Bad	No	Always	Not at all	No	Gain	Yes	No	Negative	Negative	Mild	None	Negative	2	1	2	0	0	1	1	1	1	9	0	1	1	0	0	0	0	2
16	15	Male	Khulna	Secondary school	Bad	Yes	Not at all	Bad	Yes	Not at all	Always	Yes	Loss	No	Yes	Positive	Positive	Moderate	Severe	Positive	0	0	0	3	3	0	0	3	3	12	3	3	3	3	3	3	0	18
33	17	Female	Dhaka	Higher secondary school	Bad	Yes	Always	Bad	No	Always	Not at all	Yes	Unaware	No	No	Negative	Positive	Mild	Severe	Negative	1	0	3	1	1	1	0	1	1	9	1	3	3	1	1	3	3	15
36	15	Female	Rangpur	Secondary school	Bad	Yes	Always	Bad	Yes	Not at all	Sometime	Yes	Loss	Yes	No	Negative	Negative	None	None	Negative	1	1	0	0	0	1	0	0	1	4	0	2	0	0	2	0	0	4
43	17	Male	Rajshahi	Higher secondary school	Bad	No	Always	Bad	No	Always	Not at all	Yes	Gain	No	No	Positive	Positive	Moderate	Moderate	Positive	1	0	3	1	0	3	0	2	3	13	1	1	3	1	3	1	0	10
45	16	Male	Dhaka	Secondary school	Bad	No	Not at all	Moderate	Yes	Always	Always	No	Unaware	No	No	Negative	Negative	None	None	Negative	1	0	1	0	0	1	0	0	0	3	0	0	1	0	1	1	1	4
57	17	Male	Dhaka	Secondary school	Bad	Yes	Always	Moderate	No	Always	Always	Sometime	Loss	No	No	Positive	Positive	Extremely severe	Moderate	Positive	3	3	3	0	1	3	3	3	1	20	0	3	3	0	3	3	0	12
58	17	Male	Khulna	Secondary school	Bad	No	Not at all	Bad	Yes	Always	Always	Sometime	Unaware	No	Yes	Positive	Positive	Extremely severe	Severe	Positive	3	2	3	2	2	3	1	2	3	21	3	2	2	2	2	2	3	16
59	17	Male	Chittagong	Higher secondary school	Bad	No	Always	Moderate	No	Always	Always	No	Loss	No	Yes	Positive	Negative	Severe	Mild	Negative	3	3	3	0	3	0	0	2	3	17	0	0	0	3	3	0	0	6
72	15	Male	Barisal	Secondary school	Bad	Yes	Always	Good	No	Always	Always	Yes	Loss	No	Yes	Positive	Positive	Extremely severe	Severe	Positive	3	3	3	2	3	3	3	2	3	25	3	3	3	0	3	0	3	15
74	18	Male	Dhaka	Higher secondary school	Bad	Yes	Sometime	Moderate	Yes	Always	Always	Yes	Loss	No	Yes	Positive	Positive	Extremely severe	Severe	Positive	3	3	3	2	3	1	3	2	3	23	3	3	3	3	2	2	3	19
87	16	Male	Barisal	Secondary school	Bad	Yes	Always	Good	Yes	Not at all	Always	No	Unaware	Yes	No	Positive	Negative	Extremely severe	Mild	Negative	3	3	3	3	3	3	3	3	3	27	0	0	0	0	3	3	3	9
93	13	Female	Dhaka	Secondary school	Bad	No	Not at all	Bad	No	Always	Always	No	Unaware	No	Yes	Positive	Negative	Severe	Mild	Negative	3	1	3	0	2	3	2	3	2	19	0	0	3	3	2	0	0	8
102	15	Male	Barisal	Secondary school	Bad	Yes	Not at all	Bad	Yes	Always	Not at all	Yes	Gain	Yes	No	Negative	Negative	Mild	Mild	Negative	0	0	0	1	0	2	3	1	0	7	3	1	0	0	0	2	1	7
109	18	Male	Sylhet	Secondary school	Bad	No	Sometime	Bad	No	Always	Sometime	Yes	Gain	No	No	Positive	Positive	Extremely severe	Severe	Positive	3	0	3	1	1	3	3	3	3	20	3	3	3	1	3	1	3	17
116	14	Female	Dhaka	Secondary school	Bad	No	Always	Bad	Yes	Always	Always	Yes	Unaware	No	No	Positive	Positive	Severe	Moderate	Positive	3	3	1	0	0	1	1	3	3	15	3	1	3	3	1	1	0	12
117	14	Male	Dhaka	Secondary school	Bad	Yes	Always	Moderate	No	Always	Always	Yes	Loss	No	Yes	Positive	Negative	Extremely severe	Mild	Negative	3	3	3	2	3	3	3	3	3	26	0	1	0	1	3	3	0	8
118	14	Male	Barisal	Secondary school	Bad	Yes	Always	Bad	No	Always	Always	No	Unaware	Yes	No	Positive	Positive	Extremely severe	Moderate	Positive	3	3	3	2	3	2	3	3	1	23	3	1	0	2	3	1	1	11
124	16	Male	Sylhet	Secondary school	Bad	No	Always	Good	No	Not at all	Always	No	Unaware	No	No	Positive	Negative	Moderate	None	Negative	1	1	1	3	0	1	0	3	3	13	0	0	1	1	1	0	0	3
135	17	Male	Dhaka	Secondary school	Bad	Yes	Always	Moderate	Yes	Always	Always	Sometime	Unaware	Yes	No	Negative	Negative	None	None	Negative	0	0	0	0	0	0	0	0	0	0	0	0	0	0	0	0	0	0
157	15	Female	Rajshahi	Secondary school	Bad	Yes	Always	Moderate	Yes	Always	Always	Yes	Loss	Yes	No	Positive	Positive	Severe	Moderate	Positive	3	3	0	0	1	3	3	3	3	19	3	3	2	3	2	1	0	14
160	15	Male	Barisal	Secondary school	Bad	No	Always	Bad	No	Always	Always	No	Unaware	Yes	No	Positive	Negative	Severe	Mild	Negative	3	2	3	0	0	3	3	2	3	19	1	0	0	1	2	2	0	6
164	16	Male	Dhaka	Secondary school	Bad	Yes	Not at all	Bad	Yes	Always	Always	Yes	Loss	Yes	No	Positive	Negative	Severe	Mild	Negative	2	2	3	0	1	3	2	3	3	19	0	1	0	2	2	0	1	6
181	17	Male	Chittagong	Secondary school	Bad	Yes	Sometime	Bad	Yes	Always	Always	Sometime	Unaware	No	No	Positive	Negative	Moderate	None	Negative	3	3	3	1	0	0	0	1	0	11	1	0	1	0	1	0	0	3
182	17	Male	Chittagong	Secondary school	Bad	Yes	Sometime	Bad	No	Always	Always	No	Unaware	No	No	Negative	Negative	Mild	Mild	Negative	1	1	1	1	1	1	1	1	1	9	1	1	1	0	1	1	0	5
186	15	Female	Dhaka	Secondary school	Bad	Yes	Always	Moderate	No	Always	Always	Sometime	Unaware	Yes	No	Negative	Negative	None	None	Negative	0	0	1	0	0	0	0	0	0	1	0	0	1	0	0	0	0	1
188	14	Male	Barisal	Secondary school	Bad	Yes	Always	Moderate	Yes	Sometime	Always	No	Loss	No	No	Positive	Negative	Extremely severe	Mild	Negative	2	2	3	2	1	2	3	3	3	21	1	1	0	0	3	0	0	5
198	16	Female	Chittagong	Secondary school	Bad	No	Sometime	Bad	Yes	Always	Always	Yes	Loss	No	No	Positive	Positive	Extremely severe	Severe	Positive	3	0	3	1	3	3	2	3	3	21	3	3	3	3	2	1	1	16
201	15	Male	Dhaka	Secondary school	Bad	Yes	Always	Bad	No	Always	Sometime	Yes	Unaware	Yes	No	Negative	Negative	Mild	None	Negative	1	0	2	0	1	0	1	1	1	7	1	0	0	0	1	0	0	2
203	18	Male	Khulna	Higher secondary school	Bad	No	Sometime	Moderate	Yes	Always	Always	Yes	Loss	No	No	Positive	Negative	Moderate	Mild	Negative	3	2	2	1	1	1	1	1	1	13	1	1	1	1	1	1	0	6
204	17	Male	Rangpur	Higher secondary school	Bad	Yes	Always	Moderate	No	Always	Always	Yes	Loss	Yes	No	Negative	Negative	Mild	Mild	Negative	1	1	1	0	0	3	0	1	1	8	3	1	0	1	1	1	0	7
208	15	Female	Dhaka	Secondary school	Bad	No	Always	Bad	Yes	Always	Not at all	Sometime	Gain	No	No	Positive	Positive	Severe	Moderate	Positive	2	3	3	0	1	3	0	3	3	18	2	1	2	1	3	0	2	11
221	15	Male	Dhaka	Secondary school	Bad	Yes	Always	Bad	No	Always	Always	Yes	Gain	Yes	No	Positive	Positive	Severe	Moderate	Positive	1	3	3	0	1	2	3	1	3	17	3	3	1	0	3	0	1	11
222	13	Female	Chittagong	Secondary school	Bad	Yes	Always	Bad	No	Sometime	Not at all	No	Unaware	Yes	No	Negative	Negative	None	None	Negative	1	0	0	0	1	0	0	0	1	3	1	0	0	0	1	1	0	3
234	13	Male	Chittagong	Secondary school	Bad	Yes	Always	Moderate	No	Not at all	Always	No	Unaware	No	No	Positive	Negative	Moderate	Mild	Negative	0	0	0	0	3	2	0	3	2	10	3	2	0	0	1	0	0	6
240	19	Female	Rangpur	Higher secondary school	Bad	No	Always	Moderate	No	Always	Sometime	Yes	Gain	No	No	Positive	Positive	Severe	Severe	Positive	3	2	2	0	1	1	1	3	3	16	3	2	3	1	2	2	3	16
242	15	Male	Rangpur	Secondary school	Bad	Yes	Not at all	Bad	No	Always	Always	Yes	Loss	Yes	No	Positive	Negative	Severe	None	Negative	3	0	2	3	3	3	2	2	0	18	0	1	0	0	0	1	0	2
247	11	Female	Sylhet	Secondary school	Bad	No	Not at all	Bad	Yes	Always	Sometime	Sometime	Unaware	Yes	No	Positive	Positive	Extremely severe	Moderate	Positive	2	3	1	1	3	2	3	3	2	20	3	2	1	3	1	2	0	12
252	13	Male	Barisal	Secondary school	Bad	No	Sometime	Moderate	Yes	Sometime	Always	Sometime	Gain	No	No	Negative	Positive	Mild	Moderate	Negative	1	1	1	1	1	2	0	0	1	8	2	2	2	1	2	1	0	10
259	13	Male	Barisal	Secondary school	Bad	Yes	Always	Moderate	No	Always	Always	No	Gain	Yes	No	Positive	Positive	Extremely severe	Moderate	Positive	3	3	3	3	3	0	3	0	3	21	0	3	3	3	0	0	3	12
269	15	Male	Dhaka	Secondary school	Bad	Yes	Not at all	Bad	No	Always	Always	Yes	Unaware	No	Yes	Positive	Positive	Extremely severe	Severe	Positive	3	3	3	2	1	3	3	3	3	24	3	3	3	3	2	0	2	16
273	18	Female	Chittagong	Higher secondary school	Bad	Yes	Always	Moderate	No	Always	Not at all	Sometime	Unaware	No	No	Positive	Negative	Moderate	Mild	Negative	1	1	1	1	1	2	2	1	1	11	1	1	2	1	1	2	0	8
276	13	Male	Barisal	Secondary school	Bad	Yes	Always	Moderate	No	Always	Always	No	Unaware	Yes	No	Positive	Negative	Moderate	None	Negative	2	2	0	3	2	1	0	0	1	11	3	1	0	0	0	0	0	4
277	13	Male	Barisal	Secondary school	Bad	Yes	Always	Moderate	Yes	Always	Always	No	Unaware	Yes	No	Negative	Negative	Mild	Mild	Negative	2	1	0	3	1	1	0	0	0	8	3	0	0	2	0	0	0	5
282	16	Male	Barisal	Secondary school	Bad	Yes	Always	Moderate	No	Not at all	Always	No	No change	Yes	No	Positive	Negative	Severe	Mild	Negative	3	2	2	0	1	1	3	1	3	16	1	0	0	0	1	0	3	5
292	16	Male	Rangpur	Secondary school	Bad	No	Sometime	Bad	Yes	Always	Always	Sometime	Unaware	Yes	No	Positive	Negative	Moderate	Mild	Negative	2	1	1	2	1	1	0	0	2	10	2	1	1	0	0	1	0	5
293	17	Female	Dhaka	Higher secondary school	Bad	Yes	Sometime	Bad	Yes	Always	Always	Sometime	Unaware	No	No	Negative	Negative	None	None	Negative	0	0	1	0	1	0	0	2	0	4	0	0	0	0	0	0	0	0
303	16	Male	Chittagong	Secondary school	Bad	No	Always	Good	Yes	Always	Sometime	Yes	Loss	Yes	No	Negative	Negative	None	None	Negative	0	0	0	0	0	0	0	0	0	0	0	0	0	0	0	0	0	0
312	15	Female	Khulna	Secondary school	Bad	Yes	Always	Moderate	Yes	Always	Not at all	Sometime	Unaware	Yes	No	Negative	Negative	None	None	Negative	0	0	0	0	0	0	0	0	2	2	0	0	0	0	0	0	0	0
334	13	Male	Dhaka	Secondary school	Bad	Yes	Always	Moderate	Yes	Always	Not at all	Yes	No change	Yes	No	Negative	Negative	Mild	Mild	Negative	0	0	3	0	0	3	0	0	2	8	0	3	3	0	0	0	0	6
336	13	Male	Barisal	Secondary school	Bad	Yes	Sometime	Bad	No	Always	Always	Yes	Loss	Yes	Yes	Negative	Negative	Mild	None	Negative	0	1	1	3	0	0	0	0	1	6	0	0	0	0	1	0	0	1
337	13	Male	Barisal	Secondary school	Bad	Yes	Sometime	Moderate	Yes	Sometime	Always	Yes	Loss	Yes	Yes	Negative	Negative	Mild	None	Negative	1	1	1	3	1	0	0	0	1	8	1	0	1	0	0	0	0	2
342	18	Female	Rangpur	Higher secondary school	Bad	No	Always	Good	Yes	Always	Always	Yes	Gain	No	No	Positive	Positive	Moderate	Moderate	Positive	1	0	1	1	3	2	0	2	1	11	2	3	2	2	1	2	0	12
344	14	Female	Dhaka	Secondary school	Bad	Yes	Not at all	Bad	No	Sometime	Always	No	Loss	Yes	No	Negative	Negative	None	None	Negative	1	1	0	0	0	1	0	0	0	3	0	1	0	0	0	0	0	1
351	15	Male	Dhaka	Secondary school	Bad	Yes	Not at all	Bad	Yes	Always	Always	Yes	Gain	No	No	Positive	Positive	Moderate	Severe	Positive	1	0	3	1	0	3	0	3	1	12	3	3	2	3	1	0	3	15
352	15	Male	Barisal	Secondary school	Bad	Yes	Always	Moderate	Yes	Always	Sometime	Sometime	No change	Yes	No	Positive	Negative	Severe	None	Negative	3	0	3	2	2	3	2	1	3	19	0	1	1	1	0	1	0	4
353	15	Male	Barisal	Secondary school	Bad	Yes	Always	Bad	No	Always	Sometime	No	No change	Yes	No	Positive	Negative	Moderate	Mild	Negative	1	0	1	2	1	1	2	1	2	11	1	2	1	1	1	1	0	7
358	15	Male	Dhaka	Secondary school	Bad	Yes	Sometime	Moderate	Yes	Not at all	Sometime	Sometime	No change	Yes	Yes	Positive	Positive	Severe	Moderate	Positive	3	1	3	1	0	3	1	2	2	16	1	2	2	1	2	3	0	11
359	16	Male	Rangpur	Secondary school	Bad	Yes	Always	Bad	No	Sometime	Always	Sometime	Gain	Yes	No	Negative	Negative	None	Mild	Negative	1	1	0	0	0	1	0	0	1	4	1	1	1	1	1	1	0	6
363	15	Male	Barisal	Secondary school	Bad	No	Sometime	Moderate	No	Not at all	Always	No	Gain	No	Yes	Positive	Positive	Extremely severe	Severe	Positive	3	3	3	3	3	3	3	3	3	27	3	3	3	3	3	3	3	21
369	14	Male	Barisal	Secondary school	Bad	Yes	Sometime	Moderate	Yes	Sometime	Always	Yes	Loss	No	Yes	Positive	Negative	Moderate	Mild	Negative	0	0	1	0	2	3	0	3	2	11	0	3	0	3	1	1	0	8
373	15	Female	Dhaka	Secondary school	Bad	Yes	Sometime	Bad	Yes	Always	Always	Yes	Unaware	Yes	No	Negative	Negative	None	None	Negative	0	1	0	0	0	0	0	0	0	1	0	1	0	0	0	0	0	1
378	17	Male	Barisal	Higher secondary school	Bad	No	Not at all	Moderate	Yes	Always	Always	Yes	Gain	Yes	Yes	Positive	Positive	Extremely severe	Severe	Positive	3	3	3	3	3	0	3	3	3	24	0	3	3	3	3	3	3	18
389	14	Male	Dhaka	Secondary school	Bad	Yes	Sometime	Moderate	No	Sometime	Always	Yes	Loss	Yes	No	Negative	Negative	None	None	Negative	1	1	0	0	0	0	0	0	0	2	0	0	0	0	1	0	0	1
390	13	Female	Sylhet	Secondary school	Bad	Yes	Always	Bad	Yes	Always	Sometime	Yes	Loss	Yes	No	Positive	Negative	Moderate	None	Negative	1	1	1	1	1	2	0	3	1	11	1	1	1	1	0	0	0	4
394	15	Female	Dhaka	Secondary school	Bad	Yes	Sometime	Bad	Yes	Always	Always	Sometime	Unaware	Yes	Yes	Positive	Positive	Extremely severe	Severe	Positive	1	3	3	3	3	3	3	3	3	25	3	3	0	3	3	2	3	17
403	17	Male	Khulna	Higher secondary school	Bad	Yes	Always	Moderate	Yes	Always	Always	Sometime	Gain	Yes	Yes	Positive	Positive	Moderate	Moderate	Positive	2	1	1	0	1	1	2	2	2	12	2	1	0	3	3	2	0	11
406	17	Female	Khulna	Secondary school	Bad	No	Not at all	Bad	No	Always	Always	Yes	Loss	Yes	Yes	Positive	Positive	Extremely severe	Severe	Positive	3	3	3	3	3	3	3	3	2	26	3	3	1	2	3	3	3	18
423	15	Male	Sylhet	Secondary school	Bad	Yes	Always	Good	Yes	Always	Always	Yes	Loss	No	Yes	Positive	Positive	Severe	Severe	Positive	2	2	3	1	2	3	1	3	2	19	3	3	3	3	2	3	2	19
427	17	Male	Rangpur	Secondary school	Bad	No	Not at all	Bad	No	Always	Always	Yes	Unaware	No	No	Positive	Positive	Severe	Moderate	Positive	3	2	2	2	1	2	3	1	3	19	3	2	3	3	2	0	0	13
431	14	Male	Barisal	Secondary school	Bad	Yes	Always	Good	No	Always	Always	Sometime	Unaware	Yes	No	Negative	Negative	Mild	None	Negative	3	0	3	0	0	0	0	0	0	6	0	0	0	0	0	0	3	3
441	15	Male	Sylhet	Secondary school	Bad	No	Sometime	Bad	Yes	Always	Not at all	Yes	Loss	Yes	No	Positive	Negative	Moderate	Mild	Negative	1	1	1	0	1	3	1	2	1	11	3	2	0	1	3	0	0	9
444	16	Male	Dhaka	Secondary school	Bad	Yes	Always	Moderate	Yes	Always	Always	No	No change	Yes	No	Positive	Negative	Moderate	None	Negative	1	0	1	0	0	3	1	3	1	10	0	1	0	0	3	0	0	4
480	12	Male	Rajshahi	Secondary school	Bad	Yes	Always	Bad	No	Always	Always	No	Unaware	Yes	Yes	Positive	Positive	Extremely severe	Severe	Positive	3	3	3	3	1	3	3	2	3	24	3	3	3	2	2	3	3	19
482	15	Male	Barisal	Secondary school	Bad	Yes	Sometime	Bad	Yes	Sometime	Sometime	Sometime	Unaware	No	Yes	Positive	Negative	Severe	Mild	Negative	1	1	3	3	3	1	1	1	1	15	1	1	1	1	1	1	1	7
483	14	Male	Barisal	Secondary school	Bad	Yes	Sometime	Bad	No	Always	Always	Sometime	Unaware	No	Yes	Negative	Negative	Mild	Mild	Negative	1	1	1	1	1	1	1	1	1	9	1	1	1	1	1	1	1	7
491	15	Male	Rangpur	Secondary school	Bad	Yes	Always	Bad	No	Always	Always	Yes	Loss	Yes	No	Positive	Negative	Moderate	None	Negative	2	2	2	0	1	1	1	1	1	11	3	0	0	0	1	0	0	4
492	17	Male	Khulna	Secondary school	Bad	No	Not at all	Moderate	No	Always	Sometime	No	No change	No	No	Positive	Positive	Severe	Moderate	Positive	3	0	3	1	2	1	2	1	2	15	1	1	1	0	2	3	2	10
498	16	Male	Dhaka	Secondary school	Bad	No	Sometime	Good	No	Not at all	Always	No	Unaware	Yes	No	Negative	Positive	Mild	Moderate	Negative	3	0	3	0	1	0	0	1	0	8	3	1	2	3	2	0	0	11
499	16	Male	Dhaka	Secondary school	Bad	No	Sometime	Moderate	No	Always	Always	Yes	Gain	Yes	Yes	Positive	Positive	Severe	Moderate	Positive	2	2	2	3	1	2	1	1	1	15	1	1	1	2	2	1	3	11
522	15	Male	Sylhet	Secondary school	Bad	Yes	Always	Moderate	No	Not at all	Always	Sometime	No change	Yes	No	Negative	Negative	None	None	Negative	0	0	0	0	0	1	0	1	0	2	1	0	0	0	1	0	0	2
523	15	Male	Sylhet	Secondary school	Bad	Yes	Always	Moderate	Yes	Not at all	Always	Sometime	No change	Yes	No	Negative	Negative	None	None	Negative	0	0	0	0	0	1	0	1	0	2	1	0	0	0	1	0	0	2
524	15	Male	Sylhet	Secondary school	Bad	Yes	Always	Moderate	No	Not at all	Always	Sometime	No change	Yes	No	Negative	Negative	None	None	Negative	0	0	0	0	0	1	0	1	0	2	1	0	0	0	1	0	0	2
556	18	Male	Chittagong	Higher secondary school	Bad	Yes	Always	Bad	Yes	Always	Always	Yes	Unaware	Yes	No	Positive	Negative	Severe	Mild	Negative	3	3	2	2	1	2	0	3	1	17	2	2	1	0	1	0	0	6
567	15	Male	Barisal	Secondary school	Bad	Yes	Always	Moderate	No	Sometime	Always	No	Loss	Yes	No	Negative	Negative	None	None	Negative	1	2	0	0	0	0	0	1	0	4	0	0	0	0	0	0	0	0
571	15	Female	Dhaka	Secondary school	Bad	No	Always	Bad	No	Always	Sometime	Yes	Loss	No	No	Positive	Positive	Extremely severe	Severe	Positive	2	2	3	1	1	3	2	3	3	20	2	1	3	2	3	3	2	16
576	15	Male	Rajshahi	Higher secondary school	Bad	Yes	Always	Bad	No	Always	Sometime	Sometime	Unaware	No	Yes	Positive	Positive	Severe	Moderate	Positive	2	1	0	2	3	1	2	2	3	16	1	1	3	0	2	1	2	10
578	15	Male	Mymensingh	Secondary school	Bad	Yes	Always	Bad	Yes	Sometime	Sometime	Yes	Gain	No	No	Negative	Negative	Mild	None	Negative	1	1	1	1	1	0	0	1	0	6	1	0	3	0	0	0	0	4
581	15	Female	Sylhet	Secondary school	Bad	Yes	Always	Bad	No	Always	Not at all	Yes	Unaware	No	No	Negative	Positive	Mild	Moderate	Negative	1	1	1	0	0	1	0	2	3	9	3	2	1	0	3	2	0	11
585	16	Male	Dhaka	Secondary school	Bad	Yes	Sometime	Good	Yes	Not at all	Always	Sometime	Unaware	Yes	No	Negative	Negative	Mild	Mild	Negative	1	1	0	1	1	0	1	1	1	7	3	2	3	0	0	1	0	9
587	16	Female	Chittagong	Secondary school	Bad	Yes	Sometime	Bad	Yes	Always	Always	Yes	Gain	Yes	No	Positive	Positive	Extremely severe	Severe	Positive	2	3	2	2	2	3	1	3	2	20	3	3	2	3	3	1	1	16
636	17	Male	Dhaka	Higher secondary school	Bad	Yes	Sometime	Bad	Yes	Always	Always	Sometime	Unaware	Yes	Yes	Positive	Positive	Severe	Moderate	Positive	2	2	2	2	2	2	2	2	2	18	2	2	0	2	2	2	2	12
644	15	Male	Dhaka	Secondary school	Bad	Yes	Always	Good	No	Always	Always	Sometime	Unaware	Yes	No	Negative	Negative	Mild	None	Negative	2	2	0	0	0	0	0	3	0	7	0	0	0	1	0	3	0	4
656	15	Male	Dhaka	Secondary school	Bad	No	Always	Moderate	No	Not at all	Always	No	Unaware	Yes	No	Negative	Negative	None	None	Negative	0	0	0	0	0	0	0	0	0	0	0	0	0	0	0	0	0	0
659	17	Male	Khulna	Higher secondary school	Bad	No	Always	Bad	No	Always	Always	Sometime	Unaware	No	Yes	Positive	Positive	Severe	Severe	Positive	3	0	3	1	3	3	2	1	3	19	1	3	2	3	2	2	2	15
661	10	Female	Sylhet	Secondary school	Bad	No	Always	Bad	No	Always	Always	Sometime	Unaware	No	No	Positive	Positive	Severe	Moderate	Positive	1	1	2	2	2	2	2	2	1	15	2	2	1	1	1	1	2	10
662	13	Male	Barisal	Secondary school	Bad	Yes	Always	Moderate	Yes	Sometime	Sometime	Sometime	Unaware	No	No	Positive	Negative	Moderate	Mild	Negative	1	1	1	0	0	3	1	3	2	12	3	3	0	0	3	0	0	9
670	16	Female	Dhaka	Higher secondary school	Bad	Yes	Not at all	Bad	No	Always	Not at all	Yes	Unaware	No	No	Positive	Positive	Extremely severe	Severe	Positive	3	3	3	3	2	3	3	3	3	26	3	3	3	3	3	3	3	21
686	17	Female	Chittagong	Secondary school	Bad	Yes	Always	Bad	No	Sometime	Not at all	Yes	Loss	Yes	Yes	Positive	Positive	Extremely severe	Severe	Positive	3	3	3	3	2	3	3	3	3	26	3	2	1	2	3	3	3	17
688	14	Male	Barisal	Secondary school	Bad	Yes	Not at all	Moderate	No	Sometime	Always	Yes	Loss	Yes	Yes	Positive	Negative	Severe	Mild	Negative	0	0	2	2	2	3	3	1	3	16	3	2	0	0	1	0	0	6
694	16	Male	Dhaka	Secondary school	Bad	Yes	Sometime	Moderate	No	Not at all	Sometime	Yes	Gain	Yes	No	Negative	Negative	Mild	Mild	Negative	1	1	1	1	0	1	0	0	1	6	1	2	1	1	2	0	0	7
695	14	Male	Dhaka	Secondary school	Bad	Yes	Always	Moderate	No	Always	Always	Yes	Loss	Yes	Yes	Positive	Negative	Moderate	Mild	Negative	1	1	3	1	0	1	3	1	2	13	2	3	1	0	0	0	0	6
703	15	Male	Dhaka	Secondary school	Bad	Yes	Always	Good	No	Not at all	Always	Yes	Unaware	No	Yes	Negative	Positive	Mild	Moderate	Negative	3	0	0	1	0	0	0	1	3	8	2	3	3	1	3	0	0	12
704	15	Male	Dhaka	Secondary school	Bad	Yes	Always	Bad	Yes	Always	Always	Yes	Unaware	No	Yes	Negative	Negative	None	Mild	Negative	1	1	1	0	0	0	0	0	1	4	2	0	0	0	3	1	0	6
713	19	Male	Rangpur	Higher secondary school	Bad	No	Not at all	Bad	No	Always	Always	Yes	Gain	No	No	Positive	Positive	Extremely severe	Severe	Positive	3	3	3	1	3	3	3	3	2	24	2	3	3	3	2	1	2	16
714	16	Female	Dhaka	Secondary school	Bad	Yes	Sometime	Moderate	No	Always	Always	Sometime	Unaware	Yes	No	Negative	Negative	Mild	None	Negative	1	1	1	0	0	1	0	1	1	6	1	1	1	0	0	0	0	3
716	16	Male	Dhaka	Secondary school	Bad	Yes	Always	Bad	No	Always	Always	No	Unaware	Yes	No	Positive	Negative	Moderate	Mild	Negative	3	2	0	0	0	3	1	1	0	10	2	2	0	1	0	0	0	5
722	12	Male	Dhaka	Secondary school	Bad	Yes	Always	Bad	No	Not at all	Always	No	Gain	Yes	No	Negative	Negative	Mild	None	Negative	1	1	0	3	0	0	0	1	1	7	0	0	0	0	0	0	0	0
730	16	Male	Dhaka	Secondary school	Bad	Yes	Always	Good	No	Always	Always	Yes	Gain	Yes	Yes	Positive	Negative	Extremely severe	Mild	Negative	3	3	3	0	2	3	2	3	3	22	0	0	1	0	3	0	3	7
731	15	Male	Rajshahi	Secondary school	Bad	Yes	Always	Bad	No	Always	Always	Yes	Unaware	No	Yes	Negative	Positive	None	Severe	Negative	0	0	0	0	2	1	0	0	0	3	3	3	3	3	0	3	3	18
738	14	Female	Sylhet	Secondary school	Bad	No	Sometime	Moderate	No	Always	Always	No	No change	Yes	No	Negative	Negative	None	None	Negative	0	0	0	0	0	3	0	1	0	4	0	1	0	0	1	0	0	2
744	17	Male	Rangpur	Secondary school	Bad	No	Always	Moderate	No	Always	Sometime	Sometime	Unaware	Yes	No	Positive	Negative	Severe	Mild	Negative	2	2	2	0	1	3	3	1	3	17	2	1	1	2	2	1	0	9
755	14	Male	Rajshahi	Secondary school	Bad	Yes	Always	Bad	No	Always	Always	Sometime	Unaware	No	Yes	Positive	Positive	Severe	Severe	Positive	3	1	1	3	2	2	1	2	2	17	2	2	3	2	2	3	2	16
759	12	Female	Rajshahi	Secondary school	Bad	Yes	Always	Bad	No	Always	Always	Sometime	Unaware	No	Yes	Positive	Positive	Extremely severe	Severe	Positive	2	3	3	2	2	3	3	2	2	22	2	2	3	3	1	1	3	15
761	17	Male	Khulna	Higher secondary school	Bad	Yes	Always	Moderate	Yes	Always	Sometime	Yes	Unaware	No	No	Negative	Negative	Mild	Mild	Negative	1	1	1	1	1	1	1	1	1	9	1	2	2	0	1	1	1	8
762	17	Male	Khulna	Higher secondary school	Bad	Yes	Always	Moderate	No	Always	Always	Yes	Gain	No	No	Positive	Negative	Moderate	Mild	Negative	1	1	1	1	1	1	1	1	2	10	1	1	2	0	1	1	1	7
816	15	Male	Rangpur	Secondary school	Bad	Yes	Sometime	Moderate	No	Sometime	Always	Yes	Unaware	Yes	No	Negative	Negative	Mild	None	Negative	2	2	2	0	0	0	0	0	0	6	0	0	0	0	0	0	0	0
819	16	Female	Sylhet	Secondary school	Bad	No	Always	Moderate	No	Always	Always	Yes	Unaware	No	No	Positive	Positive	Moderate	Moderate	Positive	1	1	1	2	2	2	1	1	2	13	3	2	2	2	3	0	1	13
821	15	Male	Rajshahi	Secondary school	Bad	Yes	Always	Bad	No	Always	Always	Sometime	Unaware	No	Yes	Positive	Positive	Severe	Severe	Positive	2	2	1	0	2	3	2	2	3	17	1	3	3	3	2	1	3	16
828	14	Male	Rajshahi	Secondary school	Bad	Yes	Always	Bad	Yes	Always	Always	Sometime	Unaware	No	Yes	Positive	Positive	Severe	Moderate	Positive	1	1	2	2	3	2	1	2	3	17	1	2	2	1	3	2	1	12
832	17	Male	Dhaka	Higher secondary school	Bad	Yes	Sometime	Bad	Yes	Always	Always	No	Unaware	Yes	No	Positive	Negative	Severe	Mild	Negative	3	3	2	2	1	0	2	3	3	19	0	1	1	2	0	0	2	6
840	13	Male	Mymensingh	Secondary school	Bad	Yes	Always	Bad	No	Always	Always	No	Loss	No	No	Positive	Positive	Extremely severe	Severe	Positive	3	3	3	1	3	3	3	3	3	25	2	3	3	3	3	3	3	20
841	14	Male	Mymensingh	Secondary school	Bad	Yes	Always	Bad	No	Always	Always	No	Loss	No	Yes	Positive	Positive	Extremely severe	Severe	Positive	3	3	3	3	3	3	3	3	3	27	3	3	3	3	3	3	3	21
849	16	Male	Chittagong	Secondary school	Bad	Yes	Always	Bad	No	Always	Always	Sometime	Gain	Yes	No	Positive	Positive	Moderate	Moderate	Positive	2	2	3	0	1	1	0	2	2	13	1	2	2	2	2	2	1	12
876	15	Male	Sylhet	Secondary school	Bad	Yes	Sometime	Bad	Yes	Always	Always	Yes	Gain	Yes	No	Positive	Positive	Extremely severe	Moderate	Positive	2	2	3	2	2	3	3	2	2	21	3	3	3	0	3	2	0	14
878	14	Male	Sylhet	Secondary school	Bad	Yes	Always	Moderate	No	Always	Always	Yes	Loss	No	Yes	Negative	Negative	Mild	None	Negative	3	0	1	0	0	0	2	0	0	6	0	0	0	3	0	0	1	4
879	13	Female	Dhaka	Secondary school	Bad	Yes	Always	Bad	Yes	Always	Always	Yes	Unaware	Yes	No	Positive	Positive	Extremely severe	Moderate	Positive	3	0	3	1	3	3	3	3	1	20	2	2	1	3	1	0	1	10
889	18	Male	Dhaka	Secondary school	Bad	No	Not at all	Bad	No	Always	Not at all	Yes	Loss	Yes	Yes	Positive	Positive	Extremely severe	Moderate	Positive	3	3	3	3	2	2	3	1	3	23	3	3	3	3	0	2	0	14
911	14	Male	Barisal	Secondary school	Bad	Yes	Always	Moderate	No	Sometime	Always	Sometime	Gain	Yes	Yes	Positive	Negative	Moderate	Mild	Negative	2	2	3	0	0	1	1	2	1	12	1	1	2	2	2	0	1	9
913	14	Male	Khulna	Secondary school	Bad	Yes	Always	Moderate	No	Always	Sometime	Sometime	Gain	Yes	Yes	Negative	Negative	None	Mild	Negative	1	1	0	0	0	0	0	1	1	4	0	2	2	2	1	0	0	7
917	15	Male	Sylhet	Secondary school	Bad	Yes	Always	Good	No	Always	Always	Yes	Unaware	Yes	No	Negative	Negative	None	None	Negative	0	0	0	0	0	0	0	0	0	0	0	0	0	0	0	0	0	0
928	15	Female	Sylhet	Secondary school	Bad	No	Sometime	Bad	No	Always	Always	Sometime	Loss	No	No	Positive	Positive	Severe	Moderate	Positive	3	1	3	0	3	1	1	3	3	18	1	1	0	3	3	1	1	10
931	16	Male	Khulna	Secondary school	Bad	No	Sometime	Moderate	No	Always	Always	Sometime	Unaware	Yes	No	Negative	Negative	Mild	None	Negative	3	1	1	1	1	1	0	0	1	9	0	0	1	1	1	1	0	4
932	14	Male	Dhaka	Secondary school	Bad	No	Sometime	Bad	No	Always	Always	Yes	Loss	No	Yes	Positive	Positive	Extremely severe	Moderate	Positive	2	2	2	2	2	3	3	3	3	22	1	3	1	3	2	0	3	13
940	15	Male	Barisal	Secondary school	Bad	Yes	Always	Bad	No	Always	Always	Yes	Loss	Yes	No	Positive	Positive	Extremely severe	Moderate	Positive	3	3	2	2	3	1	3	2	2	21	3	3	1	2	1	1	1	12
947	19	Female	Dhaka	Higher secondary school	Bad	Yes	Always	Moderate	Yes	Always	Always	Yes	Unaware	Yes	No	Positive	Positive	Severe	Severe	Positive	2	0	2	1	1	2	3	3	3	17	2	2	3	3	2	2	1	15
958	15	Female	Dhaka	Secondary school	Bad	Yes	Always	Moderate	Yes	Sometime	Always	Yes	Loss	Yes	No	Negative	Negative	Mild	Mild	Negative	1	1	1	1	1	1	1	1	1	9	2	1	1	1	1	1	0	7
967	15	Female	Sylhet	Secondary school	Bad	Yes	Always	Bad	No	Always	Sometime	Yes	Gain	Yes	No	Positive	Positive	Severe	Moderate	Positive	2	2	1	1	1	3	1	3	3	17	2	3	3	1	1	0	2	12
970	16	Male	Dhaka	Secondary school	Bad	Yes	Always	Moderate	No	Always	Always	Yes	Loss	No	No	Negative	Negative	Mild	Mild	Negative	1	0	0	0	0	3	3	2	0	9	1	1	0	2	1	0	0	5
974	18	Male	Dhaka	Secondary school	Bad	Yes	Not at all	Moderate	Yes	Not at all	Always	Yes	Gain	No	Yes	Positive	Positive	Extremely severe	Severe	Positive	3	3	3	3	3	3	3	3	3	27	3	3	3	3	3	3	3	21
996	18	Female	Chittagong	Higher secondary school	Bad	Yes	Always	Moderate	No	Always	Always	Sometime	Unaware	No	No	Positive	Negative	Severe	Mild	Negative	2	3	2	2	1	2	2	2	1	17	3	1	0	0	2	0	3	9
1000	15	Male	Rajshahi	Secondary school	Bad	No	Always	Bad	No	Always	Always	No	Loss	No	No	Positive	Negative	Moderate	None	Negative	1	1	2	0	1	3	0	2	3	13	0	1	0	0	2	0	0	3
1017	14	Male	Dhaka	Secondary school	Bad	Yes	Always	Moderate	Yes	Sometime	Always	Sometime	Unaware	Yes	No	Negative	Positive	Mild	Moderate	Negative	1	1	1	0	0	1	1	1	1	7	3	2	1	1	2	1	0	10
1027	14	Male	Rajshahi	Secondary school	Bad	Yes	Not at all	Bad	Yes	Always	Always	Yes	Unaware	No	No	Positive	Positive	Extremely severe	Severe	Positive	3	3	3	1	2	3	3	3	3	24	3	3	1	3	3	3	3	19
1034	17	Male	Khulna	Higher secondary school	Bad	No	Always	Bad	Yes	Always	Always	Yes	Loss	No	No	Positive	Positive	Extremely severe	Severe	Positive	3	3	3	3	3	3	3	0	3	24	3	3	3	3	3	3	3	21
1041	16	Female	Dhaka	Secondary school	Bad	Yes	Always	Moderate	Yes	Always	Always	Yes	No change	Yes	No	Positive	Positive	Extremely severe	Moderate	Positive	3	3	3	1	2	3	2	2	3	22	3	3	0	3	2	1	1	13
1051	15	Male	Dhaka	Secondary school	Bad	Yes	Always	Moderate	No	Sometime	Always	Sometime	Loss	Yes	No	Negative	Negative	None	None	Negative	0	0	1	1	0	0	0	1	1	4	0	1	0	0	1	0	0	2
1078	17	Female	Khulna	Higher secondary school	Bad	No	Sometime	Moderate	No	Always	Not at all	No	Unaware	Yes	No	Positive	Positive	Moderate	Moderate	Positive	3	1	3	1	0	3	1	1	0	13	3	3	2	0	2	0	0	10
1098	14	Male	Dhaka	Secondary school	Bad	Yes	Always	Good	Yes	Sometime	Always	Yes	No change	No	Yes	Negative	Negative	None	None	Negative	0	0	0	1	0	0	0	1	0	2	0	0	0	0	0	0	0	0
1112	16	Male	Sylhet	Secondary school	Bad	Yes	Sometime	Good	No	Always	Always	Yes	Gain	No	Yes	Positive	Positive	Extremely severe	Severe	Positive	3	3	3	1	3	2	1	1	3	20	1	3	3	3	3	3	3	19
1117	19	Male	Barisal	Higher secondary school	Bad	Yes	Always	Good	Yes	Not at all	Always	Yes	Gain	No	Yes	Negative	Positive	Mild	Moderate	Negative	0	0	3	0	1	1	0	3	1	9	0	1	3	3	3	0	0	10
1126	12	Male	Barisal	Secondary school	Bad	Yes	Always	Good	Yes	Sometime	Not at all	Yes	Loss	Yes	No	Negative	Negative	None	None	Negative	0	0	0	0	2	2	0	0	0	4	0	0	0	0	1	0	0	1
1128	14	Male	Rangpur	Secondary school	Bad	No	Always	Bad	No	Always	Always	Yes	Loss	No	No	Positive	Positive	Extremely severe	Severe	Positive	3	2	3	1	3	3	3	3	3	24	3	3	3	3	3	2	3	20
1129	16	Male	Dhaka	Secondary school	Bad	Yes	Not at all	Moderate	Yes	Always	Always	No	Unaware	Yes	Yes	Positive	Positive	Severe	Moderate	Positive	2	1	1	1	2	3	2	3	3	18	3	3	1	3	3	0	1	14
1143	16	Male	Barisal	Secondary school	Bad	Yes	Always	Moderate	Yes	Always	Always	Yes	Loss	Yes	Yes	Negative	Negative	Mild	Mild	Negative	1	1	1	2	1	1	0	1	1	9	1	2	1	0	1	1	1	7
1155	17	Female	Khulna	Higher secondary school	Bad	No	Not at all	Bad	No	Always	Always	Yes	Loss	No	Yes	Positive	Positive	Extremely severe	Severe	Positive	3	3	3	3	3	3	2	3	3	26	1	3	1	3	3	3	2	16
1164	14	Male	Rajshahi	Secondary school	Bad	Yes	Always	Moderate	No	Always	Always	Yes	Loss	Yes	Yes	Negative	Negative	Mild	Mild	Negative	2	1	0	0	0	1	0	0	1	5	0	0	0	2	2	0	1	5
1165	13	Male	Sylhet	Secondary school	Bad	Yes	Always	Moderate	Yes	Sometime	Always	No	Gain	No	No	Negative	Negative	None	None	Negative	1	0	1	1	0	0	0	1	0	4	1	0	0	2	0	0	0	3
1175	16	Male	Rajshahi	Higher secondary school	Bad	Yes	Always	Moderate	Yes	Always	Sometime	No	Unaware	No	No	Negative	Negative	Mild	Mild	Negative	1	1	1	0	0	1	1	1	2	8	3	1	1	1	2	0	0	8
1190	16	Female	Rajshahi	Secondary school	Bad	No	Sometime	Bad	Yes	Always	Sometime	Sometime	No change	No	No	Negative	Negative	None	None	Negative	0	1	0	0	0	0	0	1	1	3	0	0	0	0	1	3	0	4
1205	14	Male	Dhaka	Secondary school	Bad	Yes	Always	Bad	Yes	Always	Always	No	Unaware	Yes	No	Positive	Positive	Severe	Moderate	Positive	2	2	2	3	2	2	1	2	2	18	2	1	2	2	1	2	2	12
1208	15	Female	Barisal	Secondary school	Bad	Yes	Always	Bad	Yes	Always	Sometime	Yes	Loss	Yes	No	Positive	Negative	Moderate	Mild	Negative	1	0	1	0	2	2	1	1	3	11	3	0	0	1	3	1	0	8
1217	12	Male	Chittagong	Secondary school	Bad	No	Sometime	Moderate	Yes	Sometime	Always	Sometime	Unaware	Yes	No	Negative	Negative	None	None	Negative	0	0	0	0	0	0	0	0	0	0	1	0	0	0	0	0	0	1
1233	15	Female	Rajshahi	Secondary school	Bad	Yes	Not at all	Bad	No	Not at all	Always	Yes	Unaware	No	No	Positive	Positive	Extremely severe	Severe	Positive	3	3	3	0	3	3	3	3	3	24	3	3	2	3	3	0	3	17
1235	14	Male	Barisal	Secondary school	Bad	Yes	Always	Bad	No	Always	Sometime	Yes	Unaware	No	No	Negative	Negative	Mild	Mild	Negative	1	1	0	1	1	1	3	0	1	9	1	0	3	3	0	0	0	7
1237	18	Female	Rangpur	Higher secondary school	Bad	Yes	Always	Moderate	Yes	Always	Not at all	Yes	Gain	Yes	No	Positive	Negative	Moderate	Mild	Negative	3	2	2	2	0	1	0	0	2	12	2	0	0	2	1	0	1	6
1240	16	Male	Rangpur	Secondary school	Bad	Yes	Always	Moderate	Yes	Always	Always	Sometime	No change	Yes	No	Negative	Negative	Mild	None	Negative	1	0	0	0	1	1	0	3	2	8	2	1	0	0	0	0	0	3
1245	14	Female	Dhaka	Secondary school	Bad	Yes	Always	Moderate	No	Not at all	Always	Yes	Loss	Yes	Yes	Negative	Negative	Mild	Mild	Negative	1	0	0	2	1	1	1	1	1	8	3	2	3	0	1	0	0	9
1255	18	Female	Khulna	Higher secondary school	Bad	No	Sometime	Bad	No	Always	Always	Yes	Loss	No	No	Positive	Positive	Extremely severe	Severe	Positive	3	3	3	3	3	3	3	3	3	27	3	3	1	3	2	3	3	18
1256	18	Female	Khulna	Higher secondary school	Bad	No	Sometime	Bad	No	Always	Always	Yes	Loss	No	No	Positive	Positive	Extremely severe	Severe	Positive	2	2	3	2	2	3	3	3	3	23	3	3	2	3	1	3	3	18
1257	12	Male	Barisal	Secondary school	Bad	Yes	Sometime	Bad	No	Always	Always	Yes	Loss	Yes	No	Positive	Negative	Moderate	Mild	Negative	1	1	0	3	0	3	0	3	1	12	3	0	1	0	3	1	0	8
1260	17	Male	Sylhet	Secondary school	Bad	Yes	Sometime	Good	Yes	Always	Sometime	Sometime	Unaware	Yes	Yes	Negative	Negative	Mild	Mild	Negative	1	1	2	0	0	1	1	0	1	7	2	0	1	1	0	1	0	5
1287	17	Female	Khulna	Higher secondary school	Bad	No	Sometime	Bad	Yes	Always	Always	Sometime	Unaware	Yes	No	Positive	Positive	Severe	Moderate	Positive	3	0	3	2	1	2	2	3	3	19	3	3	2	3	1	1	0	13
1291	14	Male	Rangpur	Secondary school	Bad	Yes	Not at all	Bad	No	Always	Always	Yes	Loss	Yes	No	Negative	Negative	None	None	Negative	0	0	0	0	1	1	0	1	0	3	1	0	0	0	0	0	0	1
1293	16	Male	Khulna	Higher secondary school	Bad	Yes	Always	Moderate	No	Always	Sometime	Yes	Unaware	No	Yes	Positive	Positive	Extremely severe	Severe	Positive	3	3	3	3	3	3	1	2	3	24	3	2	2	1	3	2	2	15
1294	17	Male	Rangpur	Higher secondary school	Bad	Yes	Always	Moderate	Yes	Always	Always	Yes	Gain	No	No	Positive	Negative	Moderate	Mild	Negative	3	3	2	1	0	1	1	1	0	12	1	1	1	0	2	1	0	6
1302	15	Male	Rajshahi	Secondary school	Bad	No	Sometime	Moderate	No	Always	Always	Yes	Loss	Yes	Yes	Positive	Positive	Severe	Moderate	Positive	1	1	1	3	1	2	2	3	2	16	1	2	1	3	2	1	1	11
1305	13	Female	Rajshahi	Secondary school	Bad	Yes	Always	Bad	Yes	Always	Always	Sometime	No change	No	Yes	Positive	Positive	Severe	Moderate	Positive	3	0	1	1	2	2	2	2	3	16	2	2	0	1	2	2	2	11
1309	15	Male	Barisal	Secondary school	Bad	No	Always	Bad	Yes	Always	Always	No	Unaware	Yes	No	Positive	Negative	Extremely severe	Mild	Negative	2	3	3	0	3	2	3	3	3	22	0	0	2	3	0	0	0	5
1322	14	Male	Barisal	Secondary school	Bad	Yes	Always	Bad	Yes	Always	Always	Yes	No change	No	No	Positive	Positive	Extremely severe	Severe	Positive	3	3	2	2	2	3	2	3	3	23	3	3	3	3	3	1	0	16
1323	17	Male	Khulna	Secondary school	Bad	No	Sometime	Moderate	Yes	Always	Always	Sometime	Gain	No	Yes	Negative	Negative	None	None	Negative	1	1	1	0	0	0	0	0	0	3	0	0	0	1	0	0	1	2
1325	14	Male	Dhaka	Secondary school	Bad	Yes	Always	Good	No	Always	Always	No	Unaware	Yes	No	Negative	Negative	None	None	Negative	0	0	1	0	0	0	0	0	0	1	0	0	0	0	0	0	0	0
1352	11	Female	Sylhet	Secondary school	Bad	Yes	Always	Bad	Yes	Always	Always	Yes	Loss	Yes	No	Positive	Negative	Severe	None	Negative	2	2	2	1	1	3	0	3	1	15	1	1	1	0	0	1	0	4
1384	18	Female	Rangpur	Higher secondary school	Bad	Yes	Always	Moderate	No	Always	Always	Yes	Gain	No	No	Negative	Negative	Mild	None	Negative	2	2	2	1	1	1	0	0	0	9	0	0	0	0	0	0	0	0
1394	16	Female	Dhaka	Secondary school	Bad	Yes	Not at all	Bad	No	Always	Not at all	Yes	Loss	Yes	No	Positive	Positive	Extremely severe	Severe	Positive	3	3	3	2	3	2	3	3	3	25	3	2	2	3	3	2	0	15
1404	17	Male	Khulna	Higher secondary school	Bad	No	Always	Moderate	Yes	Always	Not at all	Sometime	Loss	No	No	Negative	Negative	None	Mild	Negative	0	0	0	0	0	0	0	0	0	0	1	1	1	0	1	1	0	5
1405	16	Male	Rangpur	Secondary school	Bad	Yes	Sometime	Moderate	No	Always	Always	Yes	Unaware	Yes	No	Negative	Negative	Mild	None	Negative	1	1	1	0	0	0	1	0	1	5	0	0	0	1	0	0	0	1
1406	16	Male	Khulna	Secondary school	Bad	No	Always	Bad	No	Always	Always	Sometime	Loss	No	No	Negative	Negative	Mild	Mild	Negative	2	0	1	2	1	2	0	0	1	9	0	0	0	3	3	0	0	6
1411	16	Female	Khulna	Secondary school	Bad	No	Sometime	Bad	Yes	Always	Always	Yes	Loss	No	No	Positive	Positive	Severe	Severe	Positive	2	2	1	1	2	2	3	2	2	17	3	2	1	3	2	2	2	15
1413	14	Female	Khulna	Secondary school	Bad	Yes	Always	Bad	Yes	Always	Always	Yes	Gain	No	No	Positive	Negative	Moderate	None	Negative	3	2	1	1	0	1	3	0	3	14	1	0	1	2	0	0	0	4
1415	15	Male	Sylhet	Secondary school	Bad	Yes	Always	Bad	No	Always	Sometime	Sometime	Loss	Yes	No	Negative	Negative	None	None	Negative	0	0	0	0	0	0	0	0	1	1	0	0	0	0	0	0	0	0
1423	17	Male	Khulna	Higher secondary school	Bad	Yes	Sometime	Bad	No	Always	Not at all	Yes	Unaware	Yes	No	Negative	Negative	Mild	Mild	Negative	3	0	3	0	0	0	3	0	0	9	0	0	0	3	1	1	0	5
1430	17	Male	Dhaka	Secondary school	Bad	No	Sometime	Moderate	Yes	Always	Always	No	Unaware	Yes	No	Positive	Negative	Severe	Mild	Negative	3	3	3	2	0	1	2	2	2	18	3	1	1	1	1	2	0	9
1433	14	Male	Sylhet	Secondary school	Bad	Yes	Always	Bad	No	Always	Always	Yes	Loss	Yes	No	Positive	Positive	Moderate	Moderate	Positive	0	3	0	3	0	3	0	1	0	10	2	0	3	2	0	0	3	10
1438	16	Male	Rangpur	Secondary school	Bad	No	Always	Bad	Yes	Always	Always	Sometime	Loss	Yes	No	Positive	Positive	Extremely severe	Moderate	Positive	3	3	3	2	1	3	3	3	3	24	3	3	1	1	1	0	1	10
1444	15	Male	Dhaka	Secondary school	Bad	Yes	Always	Moderate	No	Always	Always	Sometime	Unaware	Yes	No	Negative	Negative	None	None	Negative	0	1	0	0	0	0	0	0	0	1	0	0	1	0	1	0	0	2
1449	15	Male	Dhaka	Secondary school	Bad	No	Always	Bad	No	Always	Not at all	Yes	Gain	Yes	No	Negative	Negative	Mild	None	Negative	1	1	1	1	0	0	2	0	1	7	0	0	0	0	0	0	0	0
1467	16	Male	Chittagong	Higher secondary school	Bad	No	Sometime	Moderate	Yes	Always	Always	No	No change	Yes	No	Positive	Negative	Severe	Mild	Negative	2	2	2	0	1	3	3	3	1	17	0	2	0	2	3	2	0	9
1469	15	Male	Barisal	Secondary school	Bad	Yes	Always	Moderate	No	Always	Always	No	Loss	No	Yes	Positive	Negative	Extremely severe	Mild	Negative	3	1	3	2	1	3	3	3	2	21	2	2	1	2	2	0	0	9
1470	15	Male	Khulna	Secondary school	Bad	No	Always	Bad	No	Always	Always	No	Unaware	Yes	No	Negative	Negative	Mild	Mild	Negative	3	3	1	0	0	0	0	0	0	7	3	0	0	1	3	0	0	7
1484	13	Male	Rajshahi	Secondary school	Bad	Yes	Always	Bad	Yes	Always	Sometime	Sometime	Unaware	No	Yes	Positive	Positive	Extremely severe	Moderate	Positive	2	2	2	2	3	3	2	2	2	20	3	2	3	0	2	2	2	14
1486	14	Male	Rangpur	Secondary school	Bad	No	Always	Moderate	No	Always	Sometime	No	Unaware	Yes	No	Negative	Negative	Mild	None	Negative	0	2	1	0	0	2	1	2	1	9	0	1	0	1	0	0	0	2
1489	17	Male	Khulna	Secondary school	Bad	No	Sometime	Bad	Yes	Sometime	Always	Sometime	Unaware	No	No	Positive	Negative	Severe	Mild	Negative	2	2	2	0	1	1	1	3	3	15	0	1	2	0	3	2	0	8
1494	18	Male	Rangpur	Higher secondary school	Bad	Yes	Sometime	Moderate	No	Always	Sometime	Sometime	No change	Yes	No	Negative	Negative	Mild	None	Negative	1	1	0	1	0	0	0	3	2	8	1	0	0	1	2	0	0	4
1497	18	Male	Rangpur	Higher secondary school	Bad	No	Always	Bad	Yes	Always	Always	Yes	Loss	Yes	No	Negative	Negative	None	None	Negative	1	1	1	1	0	0	0	0	0	4	1	0	0	0	0	0	0	1
[truncated: 1,572 more rows]
